# Supplementary material for: The influence of parenting style and coping behavior on nonsuicidal self-injury behavior in different genders based on path analysis
Source: PeerJ. 2022 Dec 9;10:e14507. doi: 10.7717/peerj.14507 (PMC9745924; doi:10.7717/peerj.14507)
Supplement: Supplemental Information 1 [file peerj-10-14507-s001.zip]

Archive with 4 entries (4 files):
- data/Basic situation.xlsx
- data/Coping style.xlsx
- data/NSSI.xlsx
- data/Parenting Approaches Evaluation Scale.xlsx
