# Supplementary material for: The influence of parenting style and coping behavior on nonsuicidal self-injury behavior in different genders based on path analysis
Source: PeerJ. 2022 Dec 9;10:e14507. doi: 10.7717/peerj.14507 (PMC9745924; doi:10.7717/peerj.14507)
Supplement: Supplemental Information 1 [file peerj-10-14507-s001.zip › data/Basic situation.xlsx]

## Sheet: Sheet1
Gender	Age	Age range	Grade	Children's health status_1	Children's academic achievement_1	Children's Partnership_1	Degree of family harmony_1	Household per capita monthly income_1	Household per capita housing area_1	Parents' investment in children refers to money and time_1	Parents' expectations for their children_1	Father culture	Father's education	Mother culture	Mother's education	Father occupation	Mother occupation
2	13	1	7	3	1	2	3	1	4	3	2	3	1	4	1	3	6
2	14	2	8	2	1	3	2	4	4	2	4	3	1	2	1	3	3
2	14	2	8	3	2	2	3	3	4	3	4	4	1	5	1	6	6
2	12	1	6	3	3	2	4	2	4	1	4	9	2	9	2	3	3
2	15	2	9	3	1	3	4	2	3	3	2	3	1	2	1	6	6
2	14	2	8	3	2	1	3	3	3	2	4	4	1	2	1	3	5
2	15	2	9	3	2	3	4	3	4	4	3	4	1	5	1	6	6
2	13	1	7	1	2	3	1	4	2	2	4	5	1	5	1	3	6
2	14	2	8	3	3	2	3	4	4	3	4	4	1	3	1	6	6
2	15	2	9	2	4	2	4	4	4	3	4	4	1	3	1	2	6
1	15	2	10	2	2	2	4	3	3	3	2	3	1	2	1	3	3
2	14	2	7	3	2	2	4	4	4	3	2	3	1	3	1	3	6
2	13	1	7	3	3	2	3	4	3	3	4	4	1	4	1	6	6
2	14	2	9	2	2	2	3	3	4	4	2	3	1	3	1	3	5
2	15	2	9	3	3	2	4	3	2	3	2	4	1	3	1	6	6
2	15	2	9	2	1	2	3	3	3	3	2	3	1	4	1	6	6
2	15	2	9	2	3	2	3	4	4	4	2	5	1	5	1	6	6
1	16	2	10	3	3	2	3	3	3	4	4	6	1	9	2	6	6
2	12	1	5	2	4	3	3	3	4	4	4	5	1	5	1	2	2
2	14	2	8	3	2	3	4	4	3	3	4	5	1	5	1	6	6
2	15	2	7	3	4	2	3	4	2	4	4	9	2	12	3	6	6
2	14	2	8	2	4	2	3	3	2	3	2	15	4	12	3	3	3
1	14	2	8	3	3	2	4	3	2	3	4	11	3	9	2	5	5
1	14	2	8	2	3	2	1	2	1	3	4	11	3	8	2	2	6
1	13	1	7	3	3	2	3	2	1	3	2	9	2	12	3	3	3
2	11	1	5	3	4	2	4	2	2	4	2	9	2	8.65	2	5	5
2	14	2	7	2	2	1	3	3	2	3	2	9	2	8.65	2	2	5
1	15	2	9	3	3	2	2	3	4	3	4	3	1	3	1	3	3
2	14	2	7	3	3	2	4	3	1	2	4	9	2	9	2	2	5
1	14	2	8	3	3	2	1	3	3	4	3	9	2	5	1	6	3
1	14	2	8	3	3	2	4	3	1	3	4	6	1	8	2	3	3
2	14	2	7	2	3	2	1	2	2	3	3	4	1	4	1	5	3
2	16	2	10	2	2	3	3	2	4	4	4	6	1	9	2	6	2
2	16	2	10	2	2	2	4	3	4	4	3	10	2	10	3	6	6
1	15	2	7	3	2	2	4	3	2	3	4	8	2	8	2	2	3
2	14	2	8	2	4	2	1	2	3	3	4	9	2	6	1	2	6
2	16	2	10	3	3	2	4	3	4	3	3	9	2	12	3	3	3
2	14	2	7	3	1	2	3	3	3	4	4	12	3	15	4	6	6
2	14	2	7	2	2	3	4	2	2	3	4	15	4	10	3	3	5
1	14	2	8	3	3	2	4	3	2	2	4	9	2	8.65	2	3	3
2	16	2	10	3	3	2	4	2	4	3	4	7	2	2	1	6	6
1	12	1	5	2	3	3	4	2	4	4	2	9	2	8.65	2	1	1
1	13	1	7	3	1	3	4	4	3	4	4	11	3	14	4	6	6
1	13	1	7	3	2	3	4	2	4	4	4	9	2	9	2	3	6
2	14	2	6	3	2	2	4	3	2	4	2	9	2	9	2	6	6
2	14	2	7	3	3	3	4	4	4	3	4	11	3	14	4	3	3
2	14	2	8	3	3	2	4	2	2	1	4	9	2	9	2	5	5
2	16	2	10	3	3	3	4	4	4	3	3	11	3	14	4	3	3
2	16	2	10	3	2	3	4	2	1	4	4	9	2	15	4	6	3
2	16	2	10	3	3	3	4	2	2	3	3	9	2	8.65	2	6	6
1	11	1	5	3	3	3	4	4	2	3	4	12	3	8	2	6	3
1	12	1	5	3	4	2	4	2	2	2	2	6	1	6	1	6	6
1	12	1	5	3	2	2	3	3	4	3	2	5	1	8	2	5	6
1	13	1	7	3	3	2	4	3	4	3	4	14	4	12	3	6	6
1	15	2	8	3	3	2	4	3	2	4	4	9	2	9	2	6	2
1	14	2	7	3	3	2	4	2	2	4	4	6	1	9	2	6	6
2	14	2	8	3	3	2	4	3	2	3	4	10	2	9	2	6	3
1	14	2	8	3	2	2	4	4	3	3	4	15	4	12	3	1	2
1	16	2	11	3	3	3	4	4	2	3	2	12	3	15	4	2	1
2	13	1	6	3	3	2	1	2	2	3	3	9	2	3	1	2	6
1	15	2	7	3	3	3	4	2	2	3	4	12	3	9	2	6	6
2	14	2	8	3	4	3	4	2	2	3	4	7	2	4	1	3	3
2	15	2	8	3	2	2	4	3	3	3	4	9	2	9	2	3	6
1	16	2	10	3	3	2	4	2	2	3	2	9	2	12	3	5	3
2	13	1	7	3	4	3	4	2	1	3	3	8	2	5	1	3	3
2	13	1	7	3	4	3	4	2	3	4	2	9	2	8.65	2	4	4
2	14	2	7	3	2	2	4	3	3	3	4	6	1	6	1	6	6
1	14	2	7	2	3	3	3	2	2	4	4	5	1	8	2	6	6
2	14	2	8	3	3	2	4	2	2	3	4	9	2	9	2	3	6
2	14	2	8	3	2	2	4	4	4	3	2	9	2	6	1	6	6
1	15	2	8	3	3	2	4	2	3	3	2	18	4	18	4	6	6
2	15	2	8	3	3	2	4	2	2	3	2	9	2	3	1	6	3
2	16	2	10	3	3	3	4	2	2	3	4	9	2	8.65	2	2	3
1	11	1	4	3	3	2	4	3	2	3	2	9	2	9	2	6	3
2	12	1	7	3	3	2	4	4	2	3	4	11	3	11	3	3	3
2	14	2	8	3	1	1	2	4	2	3	4	9	2	12	3	6	6
2	14	2	7	3	3	2	4	2	2	3	4	12	3	9	2	6	6
1	14	2	6	2	3	2	4	2	2	3	4	7	2	7	2	3	3
1	14	2	8	3	2	2	3	3	4	3	4	12	3	14	4	3	3
1	14	2	8	3	3	2	4	1	1	3	2	8	2	8	2	5	5
2	15	2	8	3	2	3	4	2	2	3	3	9	2	9	2	3	6
2	16	2	10	2	3	2	4	2	3	3	4	6	1	3	1	5	5
1	16	2	11	3	2	2	4	3	3	3	4	12	3	12	3	6	6
2	13	1	7	3	3	2	4	3	2	3	4	10	2	6	1	6	6
1	14	2	7	2	2	3	4	4	3	2	2	12	3	8	2	6	6
2	16	2	10	3	3	3	4	2	2	4	4	9	2	9	2	2	6
2	12	1	7	3	2	2	4	2	3	2	4	5	1	8	2	3	3
2	14	2	8	3	2	3	4	4	3	3	4	9	2	5	1	6	6
2	14	2	8	3	2	2	4	2	4	3	4	12	3	9	2	2	6
2	14	2	8	3	2	2	4	2	4	3	4	12	3	9	2	2	6
2	14	2	7	3	2	3	4	4	2	3	4	9	2	13	4	6	6
2	14	2	8	3	2	2	4	3	4	3	4	9	2	9	2	6	6
1	14	2	8	2	3	2	4	2	2	3	2	15	4	12	3	1	3
1	15	2	8	3	3	2	3	3	3	3	4	12	3	9	2	6	6
2	15	2	8	3	3	2	4	2	4	4	4	8	2	8	2	6	6
2	16	2	10	2	2	2	4	3	3	3	4	9	2	11	3	5	5
2	16	2	10	3	2	3	4	3	2	3	4	9	2	9	2	6	6
1	12	1	7	3	2	3	1	4	4	4	4	12	3	6	1	6	6
2	14	2	7	3	3	3	4	3	4	3	2	9	2	9	2	3	3
2	14	2	8	3	2	3	4	2	2	3	4	9	2	9	2	5	6
1	14	2	8	3	3	3	4	4	3	4	3	9	2	9	2	6	6
2	13	1	6	3	1	3	4	4	3	3	4	16	4	15	4	6	6
1	14	2	8	3	1	3	4	2	3	3	4	9	2	9	2	5	5
1	14	2	8	3	1	3	4	2	3	4	4	6	1	6	1	6	6
2	14	2	8	3	3	2	4	3	3	3	4	9	2	7	2	3	3
2	14	2	8	3	1	2	4	4	2	3	4	12	3	12	3	6	6
2	15	2	8	3	3	3	4	3	3	3	4	12	3	9	2	3	3
1	16	2	10	3	2	3	4	2	2	3	2	9	2	6	1	6	6
1	12	1	5	3	2	3	3	3	2	3	2	9	2	6	1	6	6
2	12	1	7	3	3	3	4	3	3	3	4	9	2	9	2	6	6
2	14	2	7	3	3	2	1	2	1	3	4	9	2	11	3	5	6
1	16	2	10	3	2	2	4	3	3	3	4	9	2	9	2	6	6
1	12	1	6	3	2	3	4	2	3	3	4	8	2	10	3	6	6
2	13	1	7	3	3	3	4	3	3	3	4	9	2	8.65	2	6	6
1	14	2	8	3	1	3	4	2	4	4	4	8	2	11	3	6	6
1	15	2	8	3	2	3	4	2	2	3	4	12	3	6	1	5	6
2	13	1	7	3	3	3	4	2	2	3	4	9	2	9	2	6	3
2	14	2	7	3	3	3	4	3	2	4	2	16	4	16	4	5	4
1	14	2	8	3	3	3	4	1	4	4	4	6	1	5	1	6	6
2	16	2	12	3	3	2	1	3	2	4	3	9	2	8.65	2	3	5
1	12	1	5	3	1	3	4	4	4	3	4	16	4	16	4	6	6
2	13	1	6	3	1	3	4	3	2	3	2	9	2	8	2	6	2
1	13	1	7	3	2	2	4	3	3	4	4	8	2	11	3	6	2
2	15	2	8	3	3	2	2	4	4	3	4	3	1	2	1	6	6
2	14	2	8	2	1	2	4	3	4	3	2	3	1	3	1	2	2
1	14	2	8	2	2	2	3	4	4	4	3	4	1	4	1	6	6
2	14	2	8	2	3	1	4	4	3	4	3	3	1	3	1	6	6
2	15	2	9	3	1	2	3	2	3	3	3	3	1	3	1	5	5
2	11	1	5	1	4	1	3	4	4	3	4	3	1	4	1	2	6
2	15	2	10	3	3	3	4	4	4	4	2	4	1	3	1	1	6
2	15	2	9	3	1	2	4	4	4	3	4	3	1	3	1	6	6
2	12	1	6	3	4	2	4	3	4	3	2	9	2	9	2	3	3
2	11	1	5	3	4	2	3	4	4	3	4	3	1	3	1	3	3
1	14	2	7	3	3	3	4	3	3	3	3	12	3	12	3	6	6
1	14	2	8	2	2	2	4	2	4	2	3	9	2	9	2	6	6
1	15	2	9	2	2	2	2	3	2	3	2	3	1	3	1	2	2
1	14	2	7	2	3	2	4	2	3	2	3	11	3	13	4	6	6
1	16	2	10	2	2	3	1	1	3	3	4	9	2	6	1	6	6
1	16	2	8	3	3	2	4	2	2	4	4	9	2	9	2	6	6
1	12	1	7	3	4	2	4	4	2	3	4	12	3	12	3	6	6
1	14	2	8	3	3	3	4	4	2	4	4	9	2	12	3	2	3
2	13	1	7	3	3	2	4	1	3	3	4	12	3	3	1	6	6
2	13	1	7	3	2	3	4	3	3	3	4	15	4	15	4	6	3
2	15	2	7	3	3	2	3	4	4	3	3	9	2	7	2	6	3
1	13	1	6	2	3	2	1	1	4	2	4	9	2	8.65	2	6	6
1	13	1	7	3	2	2	4	2	2	3	3	6	1	9	2	6	6
1	13	1	5	3	2	3	4	3	2	3	4	9	2	2	1	3	3
2	14	2	7	3	3	3	4	3	2	3	4	9	2	8.65	2	6	6
1	16	2	8	3	2	3	4	4	2	4	4	9	2	8.65	2	3	3
1	16	2	10	3	2	2	4	4	3	4	4	10	2	10	3	3	3
2	13	1	7	2	3	2	4	4	4	4	4	9	2	9	2	6	6
1	14	2	8	3	2	2	4	3	4	3	3	6	1	9	2	6	6
2	16	2	10	3	3	3	4	2	2	4	4	12	3	9	2	2	3
1	15	2	8	2	3	3	4	4	4	4	4	9	2	9	2	6	6
2	15	2	7	3	2	2	4	3	4	4	4	16	4	12	3	6	6
1	15	2	8	3	3	3	4	3	4	3	4	9	2	9	2	3	6
1	13	1	7	3	2	3	4	3	2	3	2	9	2	9	2	3	3
1	11	1	5	3	3	3	4	1	4	4	4	6	1	5	1	6	6
1	13	1	7	3	1	3	4	2	1	3	3	10	2	13	4	3	3
2	15	2	8	2	4	2	4	4	3	4	4	12	3	6	1	6	6
2	14	2	8	2	2	2	3	4	4	3	3	2	1	3	1	6	6
2	13	1	7	3	4	2	1	4	3	3	4	3	1	4	1	2	6
2	16	2	11	2	2	3	3	4	4	3	2	2	1	3	1	3	6
2	16	2	10	2	2	3	3	4	4	3	4	3	1	3	1	6	6
2	12	1	7	2	2	2	3	4	2	3	4	3	1	3	1	2	2
2	11	1	4	3	4	3	4	3	2	4	4	3	1	3	1	3	3
2	15	2	8	3	3	3	4	3	3	3	4	9	2	6	1	2	6
1	16	2	12	3	3	2	3	4	4	4	2	9	2	12	3	6	6
2	16	2	10	2	2	2	3	4	4	4	4	3	1	2	1	3	3
1	16	2	11	3	3	3	4	3	4	3	4	9	2	8.65	2	6	3
1	15	2	8	3	3	3	4	4	4	4	4	15	4	12	3	6	6
2	16	2	11	3	4	2	3	2	1	3	4	9	2	9	2	1	3
1	14	2	7	2	3	3	4	2	2	3	2	9	2	7	2	6	3
2	16	2	10	2	3	2	2	2	2	2	2	2	1	8.65	2	2	2
1	16	2	10	3	3	2	4	3	2	3	4	15	4	16	4	6	6
2	13	1	6	2	2	3	4	4	4	3	4	12	3	15	4	6	6
2	14	2	8	3	2	2	4	3	2	1	4	2	1	2	1	3	3
2	14	2	8	3	2	2	4	3	3	4	1	3	1	3	1	3	3
2	16	2	8	3	4	3	3	4	4	3	4	2	1	3	1	6	6
2	15	2	9	2	3	2	4	4	4	4	4	4	1	4	1	6	6
2	15	2	10	1	3	3	1	4	4	4	4	4	1	5	1	6	6
2	15	2	10	3	3	2	4	3	2	3	2	4	1	3	1	6	6
1	13	1	6	3	4	2	4	2	4	3	2	12	3	12	3	6	3
2	12	1	7	3	2	2	3	1	4	4	4	4	1	3	1	6	6
2	14	2	8	3	4	2	4	2	1	3	4	9	2	8.65	2	3	3
2	15	2	8	3	2	2	4	3	2	3	4	4	1	5	1	6	2
1	16	2	10	3	3	2	4	4	1	4	4	9	2	9	2	6	3
1	12	1	5	3	3	2	4	4	2	3	4	9	2	9	2	3	6
2	14	2	7	3	3	2	1	3	4	3	4	2	1	3	1	5	6
2	15	2	10	3	3	2	1	4	4	4	3	4	1	3	1	6	6
2	16	2	11	3	2	2	4	2	2	3	2	3	1	1	1	5	5
2	12	1	7	3	1	2	4	4	4	3	2	5	1	4	1	1	1
2	15	2	8	2	2	3	2	1	4	4	2	9	2	6	1	3	6
1	13	1	6	3	3	2	4	2	4	3	4	9	2	9	2	3	3
1	13	1	6	3	3	3	3	3	2	3	4	8	2	8	2	6	6
2	13	1	7	3	4	2	1	1	2	2	4	9	2	3	1	5	6
1	16	2	7	2	3	2	4	2	1	3	4	8	2	6	1	6	6
1	14	2	8	3	4	2	4	4	2	4	4	12	3	15	4	6	6
2	16	2	10	3	3	3	4	3	2	3	4	3	1	3	1	6	6
2	12	1	5	3	3	2	4	3	2	3	4	9	2	9	2	6	6
2	15	2	9	3	3	2	4	1	2	3	2	4	1	3	1	6	6
1	15	2	10	3	2	2	4	3	2	3	4	5	1	4	1	2	6
1	12	1	6	2	3	3	3	2	2	2	4	7	2	2	1	2	3
1	12	1	7	2	4	2	4	2	4	2	2	9	2	9	2	6	6
1	13	1	7	3	3	3	1	2	4	3	2	12	3	15	4	6	6
2	16	2	10	2	4	2	4	3	4	2	2	9	2	9	2	6	6
1	12	1	5	3	4	3	3	4	4	3	3	8	2	8.65	2	4	3
1	13	1	6	3	3	2	4	4	3	4	3	9	2	9	2	6	6
2	14	2	7	3	3	3	3	2	3	3	4	8	2	6	1	6	6
2	15	2	9	3	2	2	4	4	3	3	4	3	1	3	1	6	6
2	16	2	10	3	4	1	4	3	4	4	4	4	1	4	1	3	6
2	16	2	10	3	2	3	4	3	3	3	4	12	3	12	3	6	6
2	16	2	10	3	4	2	4	3	4	3	2	9	2	9	2	5	5
2	12	1	6	3	4	3	4	4	1	3	4	10	2	1	1	6	6
2	13	1	7	3	3	2	4	2	2	3	4	5	1	5	1	6	6
1	15	2	8	3	2	2	4	4	4	3	4	9	2	9	2	3	3
1	16	2	11	3	3	3	4	4	2	4	4	9	2	9	2	3	3
2	11	1	4	1	3	2	3	2	4	4	4	9	2	3	1	3	3
2	11	1	4	3	2	2	3	2	2	3	4	9	2	9	2	3	3
2	11	1	4	1	3	2	1	3	2	3	2	9	2	8.65	2	3	3
2	11	1	5	2	4	2	4	3	3	4	2	16	4	12	3	6	6
2	12	1	6	3	3	2	4	2	1	3	3	8	2	8	2	3	3
2	13	1	7	2	4	2	4	2	2	4	3	5	1	6	1	3	3
2	13	1	7	3	4	2	4	4	2	3	4	8	2	8	2	6	6
1	16	2	10	3	4	3	4	3	3	3	2	12	3	9	2	6	6
1	14	2	7	3	3	2	4	2	4	4	4	9	2	9	2	6	6
2	15	2	11	3	4	3	4	3	3	3	4	9	2	9	2	6	6
1	14	2	7	2	3	2	3	2	3	3	4	9	2	9	2	3	3
1	14	2	7	2	3	2	4	2	3	3	4	9	2	9	2	3	6
1	14	2	7	3	3	3	3	3	3	3	4	9	2	9	2	3	3
2	14	2	8	2	3	2	4	3	1	3	4	11	3	12	3	3	3
1	15	2	8	3	3	2	1	3	1	3	4	6	1	6	1	6	6
1	16	2	8	3	3	2	4	3	2	2	4	14	4	14	4	2	6
2	16	2	10	3	3	2	4	2	4	3	4	9	2	9	2	6	2
1	16	2	11	2	3	3	4	2	1	4	4	6	1	9	2	3	3
2	16	2	11	3	4	3	3	4	3	4	4	15	4	15	4	1	4
1	11	1	5	3	3	3	4	4	2	3	4	9	2	12	3	3	3
2	16	2	10	3	3	2	4	3	4	4	4	9	2	12	3	6	6
1	16	2	10	3	2	2	4	3	3	3	2	9	2	9	2	3	6
2	15	2	8	3	1	2	4	4	3	3	4	5	1	5	1	1	6
2	16	2	10	3	3	2	4	4	1	2	4	9	2	8.65	2	3	3
2	16	2	10	2	3	2	1	1	2	4	4	4	1	3	1	6	6
1	16	2	11	3	4	3	3	2	2	3	4	6	1	7	2	6	6
2	16	2	11	2	4	2	4	3	4	3	2	9	2	9	2	6	6
2	16	2	12	2	3	2	1	1	2	4	4	4	1	3	1	6	6
1	12	1	5	3	2	3	4	3	2	4	4	12	3	6	1	6	6
2	13	1	6	3	3	2	4	1	3	4	2	8	2	8	2	2	3
1	13	1	7	3	3	2	1	1	2	3	4	8	2	9	2	6	6
1	13	1	7	3	3	2	4	4	3	4	4	3	1	6	1	3	3
1	13	1	7	3	3	2	4	4	3	4	4	3	1	6	1	3	3
2	13	1	7	3	3	2	4	3	2	3	4	9	2	12	3	3	3
2	13	1	7	3	2	3	4	3	4	4	4	14	4	10	3	1	6
2	13	1	7	2	3	3	3	1	1	3	3	1	1	1	1	6	6
2	14	2	7	3	3	3	4	4	3	4	4	9	2	6	1	3	3
2	14	2	7	2	4	3	4	3	3	3	2	9	2	8.65	2	6	6
2	14	2	7	3	3	2	4	1	1	1	4	3	1	7	2	5	6
2	14	2	8	2	3	2	4	2	2	4	4	9	2	8.65	2	6	6
2	14	2	8	2	3	2	4	3	2	4	2	6	1	9	2	6	6
2	14	2	8	3	2	3	1	4	4	4	4	4	1	3	1	6	6
2	16	2	10	3	3	2	4	3	2	3	2	12	3	9	2	3	3
2	16	2	10	3	3	2	4	4	3	3	4	14	4	17	4	6	6
2	16	2	10	3	3	3	4	3	2	3	2	9	2	8.65	2	6	6
1	16	2	11	2	4	2	4	2	3	4	3	9	2	12	3	3	3
2	11	1	4	3	2	3	4	3	2	3	2	12	3	12	3	6	6
1	12	1	4	3	2	2	4	4	4	3	3	9	2	12	3	6	6
1	12	1	5	2	2	2	4	2	4	3	4	8	2	8.65	2	5	6
1	13	1	5	2	2	3	4	2	3	4	3	9	2	8.65	2	3	3
2	13	1	6	2	3	2	4	4	1	2	2	8	2	6	1	5	5
2	13	1	6	3	3	2	4	1	2	3	4	9	2	1	1	3	3
2	13	1	7	2	2	3	4	4	2	4	2	15	4	14	4	6	6
2	13	1	7	3	2	2	4	2	2	3	4	12	3	12	3	6	2
1	14	2	8	3	4	3	4	2	2	3	4	6	1	9	2	5	5
1	14	2	7	3	3	2	4	4	2	3	3	8	2	5	1	6	6
1	14	2	7	3	3	2	4	4	4	4	3	9	2	9	2	6	3
1	14	2	7	3	4	3	4	3	2	3	3	8	2	7	2	3	3
1	14	2	7	3	3	2	3	4	2	3	4	9	2	8.65	2	3	3
1	14	2	7	2	2	2	3	4	4	4	3	8	2	4	1	3	6
1	14	2	7	3	2	2	3	2	4	3	4	16	4	16	4	6	3
2	14	2	7	3	1	3	4	3	3	3	4	9	2	7	2	6	6
1	14	2	8	3	3	2	4	2	4	3	4	11	3	8	2	6	6
2	14	2	8	3	4	2	4	3	4	2	4	9	2	8.65	2	6	2
1	15	2	8	3	3	1	4	3	1	4	4	6	1	6	1	3	3
1	15	2	8	3	4	2	3	3	2	3	3	9	2	9	2	6	6
2	16	2	10	3	4	2	4	3	2	1	2	11	3	9	2	6	6
2	16	2	10	3	3	2	1	2	3	4	4	16	4	16	4	6	6
2	16	2	10	3	1	3	4	3	4	2	4	9	2	8.65	2	6	6
2	16	2	10	3	3	3	4	3	4	3	2	15	4	12	3	2	6
2	16	2	11	3	4	2	4	3	2	3	2	9	2	9	2	6	6
2	12	1	5	2	3	3	4	4	2	4	4	12	3	9	2	6	6
1	12	1	6	2	2	3	4	1	2	1	2	9	2	8.65	2	6	6
1	13	1	7	1	1	3	4	3	3	4	2	9	2	9	2	6	6
1	13	1	7	2	3	2	4	3	3	2	4	9	2	12	3	2	1
2	13	1	7	3	3	2	4	2	2	3	4	6	1	6	1	3	3
2	14	2	7	3	4	2	3	2	3	3	3	6	1	6	1	6	6
1	14	2	6	3	3	3	4	2	4	3	4	8	2	8	2	6	6
2	14	2	7	3	2	3	4	3	3	3	4	9	2	9	2	6	6
1	14	2	7	3	2	2	4	3	4	4	4	9	2	8.65	2	6	6
2	14	2	7	3	3	2	3	2	2	3	4	5	1	9	2	3	3
2	14	2	7	3	3	2	4	2	3	3	4	9	2	9	2	3	3
1	15	2	7	3	3	3	4	2	4	3	4	9	2	11	3	3	3
1	14	2	8	3	3	3	4	3	2	3	3	9	2	9	2	6	6
1	14	2	8	3	3	3	4	4	3	3	4	13	4	10	3	2	2
2	14	2	8	3	2	3	4	3	1	3	4	9	2	9	2	6	6
1	14	2	8	2	2	3	4	4	4	4	4	10	2	11	3	6	6
1	15	2	8	3	3	2	4	3	3	3	4	9	2	10	3	3	3
1	15	2	8	3	3	2	4	3	4	4	4	9	2	9	2	2	3
1	15	2	8	3	3	2	4	3	4	4	4	9	2	9	2	2	3
2	15	2	8	3	2	3	3	3	3	4	3	9	2	8.65	2	6	6
1	15	2	8	3	3	2	4	2	4	4	4	9	2	8.65	2	6	6
1	16	2	8	3	4	2	1	3	2	3	4	9	2	12	3	6	6
2	16	2	10	2	3	2	3	4	4	4	4	9	2	8.65	2	6	6
2	16	2	10	3	3	2	4	2	2	3	4	9	2	8.65	2	3	3
2	16	2	10	3	4	2	4	3	4	3	4	12	3	11	3	2	3
2	16	2	10	3	3	3	3	3	3	3	4	9	2	6	1	6	3
1	16	2	10	3	3	3	4	3	4	4	4	8	2	8	2	6	6
2	15	2	11	3	3	2	4	3	2	3	4	9	2	9	2	3	3
1	16	2	11	3	3	3	1	2	3	4	4	9	2	9	2	6	6
2	16	2	11	3	3	3	4	3	2	4	4	12	3	10	3	5	5
2	16	2	11	3	3	3	4	3	2	3	4	7	2	7	2	6	6
2	16	2	11	2	3	2	4	4	4	4	4	4	1	3	1	6	6
2	12	1	4	3	2	2	4	4	4	4	4	12	3	12	3	3	3
1	12	1	5	3	2	3	4	4	4	3	4	12	3	9	2	2	6
1	13	1	5	3	3	3	4	2	2	3	3	9	2	9	2	6	6
1	12	1	6	1	2	2	4	2	3	1	4	6	1	8	2	2	3
1	13	1	7	3	3	2	4	3	1	3	2	9	2	6	1	3	3
1	13	1	7	3	3	2	4	4	2	3	4	9	2	9	2	6	6
1	14	2	7	3	4	2	4	3	4	3	4	9	2	6	1	6	3
2	16	2	10	3	4	2	4	3	4	3	4	9	2	6	1	6	3
2	16	2	11	3	2	3	4	4	3	3	3	11	3	8	2	6	6
1	14	2	6	3	3	3	3	3	4	3	4	12	3	9	2	6	6
2	14	2	7	2	3	2	4	3	3	3	3	12	3	9	2	6	6
1	14	2	7	3	3	2	4	4	2	4	3	7	2	12	3	6	6
1	14	2	7	3	3	2	4	4	2	3	2	15	4	15	4	3	6
2	14	2	7	3	3	3	4	4	4	3	4	9	2	12	3	6	6
2	14	2	7	3	2	2	4	2	1	2	4	9	2	2	1	3	3
2	14	2	7	2	3	2	4	3	2	3	3	12	3	12	3	3	6
2	14	2	7	3	3	2	4	3	4	3	4	9	2	8.65	2	6	6
2	14	2	7	3	2	3	4	2	4	4	4	8	2	9	2	6	6
2	14	2	8	2	3	2	4	3	3	3	2	12	3	16	4	6	4
2	14	2	8	3	3	2	4	2	4	3	4	6	1	8	2	3	3
2	14	2	8	3	3	3	4	3	4	3	3	9	2	6	1	6	6
2	14	2	8	3	2	2	4	2	2	3	4	9	2	9	2	3	3
2	14	2	8	2	3	2	4	3	4	2	2	6	1	9	2	3	6
2	15	2	8	1	3	2	3	2	3	3	4	9	2	9	2	6	6
2	15	2	8	3	3	3	4	3	4	3	2	9	2	12	3	6	3
2	16	2	10	3	3	3	4	3	2	2	2	9	2	9	2	6	6
1	16	2	10	3	2	3	4	3	2	3	2	8	2	8	2	6	6
2	15	2	11	3	3	3	4	3	4	3	4	17	4	17	4	3	3
2	16	2	11	3	2	3	4	3	4	4	4	11	3	9	2	6	6
2	16	2	11	3	3	2	4	3	2	3	4	8	2	8	2	6	3
1	16	2	11	3	4	3	1	3	4	3	2	9	2	12	3	6	6
1	16	2	11	3	3	3	4	3	4	4	4	15	4	15	4	1	4
1	16	2	12	3	3	3	4	3	2	3	4	12	3	12	3	6	6
1	12	1	4	3	3	3	4	3	4	4	4	12	3	12	3	6	3
1	12	1	5	2	2	3	4	2	3	4	2	15	4	15	4	2	6
1	12	1	6	3	3	3	1	2	4	3	4	9	2	9	2	6	2
2	12	1	6	3	3	2	4	3	2	2	2	7	2	5	1	5	5
2	13	1	6	3	3	3	4	4	3	3	4	9	2	9	2	6	6
2	13	1	6	2	3	3	4	3	3	3	4	9	2	8.65	2	6	6
2	12	1	7	3	3	2	4	4	4	3	3	6	1	6	1	6	6
2	13	1	7	3	2	3	4	3	3	4	4	9	2	6	1	2	3
1	13	1	7	3	3	2	4	4	2	3	4	9	2	9	2	6	3
1	13	1	7	2	2	2	4	2	2	3	4	12	3	12	3	3	6
2	13	1	6	3	3	2	4	4	4	4	2	12	3	9	2	6	6
2	14	2	8	3	3	2	4	2	4	3	4	9	2	9	2	6	2
1	14	2	7	3	2	2	4	2	4	3	2	12	3	9	2	6	6
2	14	2	7	3	3	2	4	1	2	3	4	5	1	5	1	5	5
2	14	2	7	3	3	2	4	1	2	3	4	5	1	5	1	5	5
2	14	2	8	3	1	2	4	3	3	3	4	12	3	12	3	6	6
2	14	2	8	3	2	3	4	4	2	3	2	12	3	12	3	2	6
1	14	2	8	3	3	2	4	2	1	3	4	9	2	9	2	6	6
1	14	2	8	3	2	2	4	3	4	3	4	9	2	9	2	6	6
1	14	2	8	3	2	2	4	2	2	3	3	6	1	7	2	6	6
2	14	2	8	3	3	3	3	1	3	4	4	3	1	3	1	3	3
2	15	2	8	3	2	3	4	3	2	3	4	12	3	12	3	3	3
1	15	2	8	2	3	3	4	3	2	4	3	9	2	9	2	2	2
2	15	2	8	3	3	3	4	3	2	3	4	16	4	14	4	6	6
1	15	2	8	3	2	3	4	3	2	3	4	13	4	9	2	3	3
1	16	2	10	3	2	2	4	3	4	3	4	9	2	8.65	2	2	6
2	16	2	10	3	4	2	3	3	4	3	4	9	2	12	3	3	6
1	16	2	10	3	2	2	4	2	4	4	4	12	3	12	3	6	6
2	16	2	10	3	2	2	4	4	3	4	2	16	4	12	3	6	6
2	16	2	10	3	3	2	3	2	2	3	3	9	2	12	3	5	3
1	16	2	10	3	2	2	3	4	3	4	2	14	4	14	4	1	4
2	16	2	10	3	3	2	4	4	3	4	3	12	3	6	1	2	2
1	16	2	11	3	2	2	3	2	2	1	2	7	2	5	1	3	3
1	16	2	11	3	2	3	4	4	4	3	4	12	3	9	2	6	6
1	16	2	12	3	3	3	4	4	4	3	4	12	3	15	4	2	2
2	11	1	4	3	4	2	4	3	3	3	4	11	3	11	3	1	1
2	11	1	5	1	1	3	4	3	2	3	4	9	2	12	3	6	3
2	13	1	6	3	4	1	4	2	3	3	2	9	2	6	1	2	6
1	13	1	7	3	3	2	4	2	3	3	4	9	2	9	2	3	3
2	13	1	7	3	3	2	4	3	2	2	4	12	3	12	3	5	5
2	13	1	7	3	3	1	4	2	1	4	4	3	1	2	1	6	6
1	13	1	7	3	3	3	3	2	2	4	4	7	2	4	1	6	6
1	13	1	7	3	1	2	4	4	2	2	4	15	4	8	2	6	3
1	13	1	7	3	3	3	4	2	4	4	4	12	3	15	4	4	3
1	13	1	7	3	3	3	4	3	2	3	2	13	4	12	3	6	6
1	14	2	7	3	3	2	3	1	2	3	4	6	1	6	1	5	3
2	14	2	7	3	3	3	4	3	2	3	2	8	2	6	1	6	6
1	14	2	7	3	2	2	4	4	2	3	4	12	3	12	3	6	6
1	14	2	7	2	3	2	4	4	4	3	4	11	3	12	3	3	4
2	14	2	7	3	3	3	4	2	2	3	4	7	2	10	3	6	6
1	14	2	8	3	3	2	4	3	2	2	4	5	1	5	1	3	3
1	14	2	8	3	3	3	4	4	4	3	4	14	4	9	2	6	6
2	14	2	8	2	3	2	4	3	2	3	4	9	2	6	1	6	6
1	14	2	8	3	1	3	4	3	4	4	2	9	2	9	2	6	6
1	14	2	8	3	3	2	4	3	4	3	2	9	2	9	2	6	6
2	14	2	8	1	2	3	4	3	2	3	4	9	2	8.65	2	3	3
1	15	2	8	2	1	3	4	2	2	3	4	12	3	9	2	3	3
2	15	2	8	1	3	1	2	2	2	4	4	9	2	8.65	2	3	3
2	15	2	8	3	4	2	4	2	4	3	4	12	3	12	3	6	3
2	16	2	10	3	3	2	4	3	4	3	4	8	2	8	2	6	3
1	16	2	10	3	2	2	4	2	4	3	2	9	2	8.65	2	6	6
1	16	2	10	3	3	3	4	4	3	3	4	12	3	9	2	1	3
2	16	2	10	3	3	2	4	3	3	2	4	12	3	15	4	6	6
2	16	2	10	3	2	3	4	2	4	3	3	9	2	6	1	6	6
2	16	2	10	3	2	2	4	2	1	2	4	9	2	9	2	6	5
1	16	2	10	3	3	3	4	3	2	4	4	8	2	8	2	6	6
1	16	2	10	3	2	2	4	3	2	3	4	9	2	12	3	3	3
2	16	2	10	3	3	2	1	2	2	3	4	9	2	9	2	3	3
1	16	2	11	2	2	2	4	2	2	1	4	11	3	9	2	6	6
2	16	2	12	2	3	2	3	2	4	3	4	12	3	9	2	6	6
2	11	1	5	3	2	3	3	3	4	3	4	9	2	9	2	6	6
2	11	1	5	3	2	2	4	2	3	3	4	9	2	9	2	3	3
2	11	1	5	3	2	3	4	2	2	3	4	9	2	9	2	3	3
2	11	1	5	2	2	2	1	4	4	3	4	9	2	9	2	3	2
2	12	1	5	2	2	3	4	4	4	3	4	15	4	12	3	2	6
1	12	1	6	3	1	2	4	2	1	3	4	9	2	6	1	3	3
2	13	1	6	3	2	3	4	3	4	4	2	12	3	9	2	6	6
2	13	1	7	3	4	2	4	3	4	3	4	5	1	4	1	6	6
2	13	1	7	3	2	2	4	1	4	3	4	5	1	8.65	2	6	3
1	13	1	7	3	2	3	4	4	2	3	2	16	4	16	4	6	4
2	13	1	7	2	2	3	4	3	4	3	4	9	2	9	2	3	3
1	13	1	7	3	1	2	3	3	2	4	4	12	3	6	1	3	3
2	16	2	10	2	3	2	1	2	1	3	2	9	2	9	2	6	6
2	16	2	10	3	3	2	4	3	4	3	4	6	1	9	2	3	3
1	16	2	10	3	3	2	4	3	4	3	4	6	1	9	2	3	3
2	12	1	5	3	2	3	4	4	2	3	3	9	2	13	4	6	4
2	13	1	7	3	3	2	4	2	4	3	2	5	1	8	2	6	6
2	14	2	6	3	2	2	4	3	2	3	4	15	4	15	4	2	2
2	14	2	7	2	3	3	4	4	4	4	4	9	2	8.65	2	6	6
1	14	2	7	2	2	3	4	3	2	3	4	9	2	6	1	6	3
1	14	2	7	3	3	2	3	2	1	2	4	9	2	9	2	5	5
1	14	2	7	3	2	2	4	3	4	3	2	13	4	16	4	1	1
2	14	2	8	3	2	2	4	3	2	4	4	3	1	9	2	3	3
2	14	2	8	3	2	3	4	3	3	3	3	8	2	11	3	6	6
1	15	2	8	3	2	2	4	3	4	3	4	8	2	6	1	1	3
1	15	2	8	3	2	3	4	3	3	3	4	5	1	4	1	2	6
1	15	2	8	3	3	2	1	2	1	3	4	9	2	8.65	2	3	5
2	15	2	10	3	3	2	4	3	4	3	4	6	1	8	2	2	6
1	16	2	10	3	3	2	4	4	3	3	4	9	2	12	3	3	3
1	16	2	10	3	3	3	4	2	4	3	4	9	2	9	2	6	3
2	16	2	10	3	3	3	4	3	3	4	3	6	1	8	2	6	6
1	16	2	10	2	2	3	4	3	3	3	4	9	2	6	1	5	5
2	16	2	10	2	2	3	3	2	3	3	4	6	1	9	2	6	6
1	16	2	11	3	2	3	4	4	3	4	3	15	4	15	4	6	6
2	16	2	11	3	4	1	2	2	3	3	4	6	1	9	2	6	6
2	16	2	11	3	4	1	2	2	3	3	4	6	1	9	2	6	6
2	16	2	11	3	2	2	4	3	3	3	4	12	3	12	3	6	6
1	16	2	11	3	2	2	4	3	4	2	4	9	2	9	2	3	3
2	16	2	12	2	3	2	3	2	3	4	4	9	2	9	2	6	6
2	11	1	4	2	1	2	4	4	3	3	4	15	4	15	4	2	1
1	11	1	5	3	2	2	4	3	1	3	2	6	1	6	1	6	6
1	12	1	6	3	3	2	4	3	4	3	2	9	2	9	2	6	6
2	12	1	6	2	3	2	4	3	2	3	4	9	2	8.65	2	6	6
2	13	1	7	3	2	2	4	3	2	3	2	10	2	12	3	3	3
2	13	1	7	3	3	2	4	3	4	3	4	9	2	8.65	2	6	6
2	13	1	7	3	3	2	4	3	3	2	2	6	1	6	1	3	3
2	13	1	7	3	3	3	4	2	1	4	4	8	2	4	1	6	6
1	15	2	8	3	3	3	4	4	3	3	4	10	2	8	2	6	6
2	15	2	8	3	3	3	4	4	2	4	4	8	2	11	3	6	6
2	16	2	10	3	2	2	4	4	2	3	4	10	2	10	3	6	6
2	12	1	5	3	3	2	4	2	4	3	4	6	1	6	1	6	6
1	14	2	7	3	2	3	4	3	4	3	4	9	2	9	2	6	6
2	14	2	8	3	1	3	4	2	2	3	4	8	2	8	2	5	6
2	14	2	8	3	2	3	4	3	2	2	2	9	2	8.65	2	5	5
2	14	2	8	3	2	3	4	3	2	4	4	9	2	9	2	3	3
1	14	2	8	3	2	2	4	2	2	2	4	9	2	8.65	2	6	6
2	14	2	8	2	3	2	4	1	2	4	4	6	1	3	1	6	6
1	15	2	8	2	2	3	4	2	3	3	4	8	2	6	1	3	6
1	15	2	8	3	1	3	4	3	3	3	3	15	4	15	4	2	2
2	15	2	9	3	2	3	4	2	2	3	4	12	3	9	2	3	3
2	16	2	10	3	3	3	4	2	4	4	4	11	3	9	2	6	6
1	16	2	10	3	2	3	4	3	3	3	4	11	3	11	3	3	3
1	16	2	10	3	2	3	3	2	3	2	4	9	2	8.65	2	1	4
2	16	2	10	3	4	2	1	3	2	3	4	9	2	9	2	6	6
1	16	2	10	3	3	3	4	4	2	3	4	9	2	6	1	2	6
2	16	2	11	3	1	2	1	2	4	3	4	8	2	3	1	5	5
1	16	2	11	3	3	2	4	2	3	3	4	5	1	8	2	3	3
1	16	2	11	3	2	3	4	3	4	3	2	9	2	5	1	3	3
1	16	2	11	3	3	2	4	3	2	3	4	12	3	9	2	2	3
1	12	1	5	3	2	2	4	3	4	3	4	12	3	12	3	3	3
2	12	1	5	3	3	3	4	3	3	3	4	12	3	12	3	6	6
2	12	1	6	3	2	3	4	2	3	4	4	9	2	6	1	6	6
2	13	1	7	3	3	2	4	3	2	3	4	12	3	9	2	6	6
2	13	1	7	3	3	3	4	3	2	2	2	6	1	6	1	6	6
1	13	1	7	3	2	3	4	2	1	3	4	9	2	9	2	3	3
2	13	1	7	3	1	2	4	3	2	3	4	11	3	8	2	2	6
2	13	1	7	3	3	3	1	2	2	3	4	7	2	0	1	5	5
1	13	1	7	3	2	3	4	2	3	2	3	6	1	6	1	5	5
2	13	1	7	3	2	3	4	2	1	4	4	8	2	4	1	6	6
1	13	1	7	3	2	3	4	4	3	4	4	12	3	17	4	6	1
2	16	2	10	3	2	3	4	3	4	3	3	9	2	6	1	6	3
2	14	2	8	3	3	3	4	3	2	3	4	12	3	9	2	1	1
2	14	2	8	3	3	3	4	3	4	3	4	9	2	9	2	2	2
1	14	2	8	3	2	2	4	2	3	3	4	11	3	8	2	3	6
2	15	2	8	3	3	2	4	1	2	2	4	14	4	10	3	5	5
1	15	2	8	3	3	2	4	2	4	3	2	9	2	8.65	2	1	6
2	16	2	10	3	4	2	4	3	2	2	2	3	1	9	2	5	5
2	16	2	10	3	2	3	4	2	2	2	4	9	2	9	2	3	3
2	16	2	10	3	2	2	4	3	2	3	3	8	2	8	2	6	6
2	16	2	10	2	2	3	1	3	1	3	4	15	4	12	3	6	6
2	16	2	10	2	3	2	4	3	3	3	4	6	1	6	1	6	6
2	16	2	10	3	1	3	4	4	1	3	4	19	4	16	4	6	6
2	16	2	10	2	3	2	4	4	3	3	4	13	4	13	4	1	1
1	16	2	10	3	2	3	3	2	2	3	3	9	2	9	2	6	6
1	16	2	10	3	2	3	4	4	2	3	4	17	4	17	4	2	6
1	16	2	10	3	2	3	4	2	2	4	4	12	3	6	1	3	3
2	16	2	10	3	2	3	3	4	2	3	2	12	3	9	2	2	6
1	16	2	11	3	2	2	1	2	4	2	2	9	2	9	2	3	3
2	16	2	11	1	3	3	3	1	4	4	4	9	2	5	1	6	6
2	16	2	11	3	3	2	4	2	4	3	2	9	2	8.65	2	1	6
2	16	2	11	3	3	3	4	4	4	2	4	9	2	9	2	6	6
2	16	2	12	2	3	2	4	3	4	4	3	9	2	8.65	2	4	4
1	12	1	5	3	2	2	4	4	4	3	4	12	3	15	4	3	6
2	12	1	6	3	2	2	4	4	4	3	4	18	4	16	4	1	4
2	12	1	6	3	3	2	4	2	2	2	4	5	1	5	1	6	3
1	12	1	6	3	2	3	4	4	1	4	4	12	3	12	3	6	4
1	13	1	6	3	2	3	4	3	4	4	3	6	1	12	3	6	3
2	13	1	6	3	3	2	4	4	1	3	4	8	2	5	1	6	6
1	13	1	7	3	2	3	1	4	2	3	3	13	4	14	4	2	6
1	13	1	7	3	2	2	4	3	2	3	4	9	2	8.65	2	2	6
1	13	1	7	3	2	3	4	3	2	4	4	12	3	9	2	3	3
1	13	1	7	1	2	3	3	4	3	1	3	4	1	11	3	6	3
2	13	1	7	3	2	2	4	3	2	3	3	15	4	15	4	6	1
1	14	2	8	3	3	3	4	4	2	3	4	9	2	8.65	2	2	2
1	12	1	5	3	1	3	4	1	2	3	4	11	3	6	1	5	5
2	14	2	6	2	2	3	4	3	3	3	4	5	1	5	1	3	3
2	14	2	7	3	3	3	4	3	4	3	4	6	1	8	2	5	3
1	14	2	7	3	3	3	4	2	2	3	4	9	2	6	1	6	3
1	14	2	7	2	1	2	4	3	3	4	4	5	1	4	1	6	6
2	14	2	7	2	1	3	4	4	3	3	3	9	2	12	3	6	4
2	14	2	8	3	2	3	4	3	2	3	4	12	3	12	3	6	6
1	14	2	8	3	2	3	4	3	2	4	4	12	3	9	2	6	6
1	14	2	8	3	2	3	1	1	3	4	4	11	3	8	2	2	6
1	14	2	8	3	2	3	1	1	3	4	4	11	3	8	2	2	6
2	14	2	8	3	2	3	4	4	3	4	2	15	4	15	4	6	6
2	14	2	8	3	2	3	4	2	4	3	4	8	2	8	2	5	6
1	14	2	8	3	2	3	4	4	2	4	3	15	4	15	4	2	2
2	16	2	8	3	1	3	4	2	3	3	4	11	3	8	2	2	5
2	16	2	8	3	2	3	4	3	4	4	4	12	3	12	3	6	6
2	16	2	10	3	2	2	4	4	2	3	4	9	2	8.65	2	6	3
2	16	2	10	3	3	2	4	2	4	4	4	9	2	12	3	3	2
2	16	2	10	2	3	3	4	2	3	4	4	7	2	7	2	3	3
2	16	2	10	3	1	3	4	4	2	3	4	12	3	9	2	3	3
1	16	2	11	3	2	2	4	3	2	3	3	9	2	9	2	6	3
1	16	2	11	2	3	3	3	2	2	2	4	6	1	9	2	3	3
1	11	1	5	3	1	2	4	2	1	3	2	9	2	5	1	6	6
1	12	1	5	3	4	2	4	2	4	4	4	11	3	9	2	6	6
2	12	1	5	2	1	3	4	2	2	2	3	6	1	6	1	3	3
2	12	1	6	3	3	2	4	2	3	3	2	12	3	9	2	3	3
2	13	1	6	3	3	2	4	2	4	4	4	9	2	12	3	3	2
1	13	1	7	3	2	3	4	4	4	3	4	8	2	6	1	6	3
1	13	1	7	3	3	3	4	2	3	4	4	9	2	9	2	6	6
2	13	1	7	3	2	3	4	3	3	4	4	12	3	9	2	2	2
1	13	1	7	2	3	2	4	3	4	3	4	12	3	9	2	1	6
1	13	1	7	3	1	3	4	4	4	4	4	9	2	9	2	6	6
1	13	1	7	3	3	2	4	2	3	3	4	9	2	9	2	6	6
1	14	2	7	3	3	3	4	3	4	2	3	6	1	9	2	6	6
2	16	2	10	3	1	3	4	3	2	3	2	15	4	15	4	6	6
2	14	2	7	3	1	3	4	4	2	3	4	15	4	12	3	4	6
1	14	2	7	2	3	3	1	2	4	4	4	3	1	6	1	6	6
2	14	2	8	3	2	3	4	4	4	4	4	12	3	16	4	6	6
1	14	2	8	3	3	3	4	3	2	3	4	12	3	15	4	6	6
2	14	2	8	3	3	1	4	3	2	3	4	12	3	11	3	6	6
2	14	2	8	3	2	3	4	2	2	3	2	8	2	8	2	6	6
2	14	2	8	2	1	3	4	3	2	3	4	9	2	9	2	3	3
1	14	2	8	3	2	3	4	4	3	4	4	12	3	12	3	6	6
1	14	2	8	3	2	3	4	4	4	3	4	9	2	8.65	2	6	4
1	14	2	8	3	2	3	4	1	2	2	4	9	2	9	2	6	6
2	15	2	8	3	2	2	4	3	3	3	4	12	3	6	1	6	3
2	15	2	10	2	2	3	4	2	3	4	3	16	4	12	3	2	6
2	15	2	10	3	2	3	4	4	2	3	4	12	3	12	3	6	6
2	16	2	10	2	2	3	1	3	4	3	4	9	2	15	4	6	6
2	16	2	10	3	2	3	4	3	4	4	4	15	4	15	4	6	6
2	16	2	10	3	3	3	4	2	2	3	4	6	1	7	2	6	6
2	11	1	4	3	3	3	4	4	2	4	4	12	3	12	3	3	3
1	11	1	5	3	3	3	4	2	4	3	2	9	2	9	2	6	3
2	13	1	6	3	1	3	4	4	2	2	4	12	3	15	4	6	1
2	13	1	6	3	1	2	4	4	2	2	4	12	3	12	3	6	6
1	13	1	6	3	3	2	4	3	2	3	4	9	2	8.65	2	6	6
1	12	1	7	3	2	3	4	4	4	3	3	9	2	9	2	6	3
1	13	1	7	3	3	2	4	3	2	4	4	7	2	5	1	3	3
1	13	1	7	3	1	3	4	3	2	3	3	9	2	9	2	6	6
1	13	1	7	2	2	3	3	2	2	3	4	8	2	10	3	3	6
2	14	2	7	3	3	2	4	2	4	3	4	9	2	8.65	2	6	6
1	14	2	7	3	2	3	4	4	3	3	4	8	2	10	3	6	3
2	14	2	8	3	2	3	4	3	4	4	4	8	2	10	3	6	6
1	14	2	8	3	2	3	4	2	4	3	4	12	3	12	3	6	6
2	14	2	8	3	2	3	4	2	2	3	4	9	2	9	2	3	3
1	16	2	10	3	2	2	4	3	4	3	4	9	2	9	2	5	6
1	15	2	11	3	2	3	4	3	4	3	4	12	3	12	3	3	3
1	11	1	5	3	3	2	4	3	4	4	4	12	3	12	3	6	6
1	14	2	7	3	2	3	4	2	3	4	3	9	2	6	1	5	5
2	14	2	7	3	1	3	4	2	3	4	4	1	1	12	3	6	3
2	14	2	7	3	2	3	4	4	3	4	4	9	2	9	2	6	6
1	14	2	8	3	3	3	2	4	3	3	4	9	2	6	1	6	6
1	15	2	8	3	1	3	4	4	2	4	4	16	4	16	4	6	4
2	15	2	8	3	2	3	4	3	3	3	3	12	3	9	2	6	6
2	15	2	8	3	1	3	4	4	3	4	3	15	4	12	3	2	2
2	15	2	8	2	4	1	2	1	2	1	1	4	1	4	1	6	6
1	15	2	8	2	3	3	3	4	3	3	3	9	2	9	2	5	5
2	16	2	10	3	3	3	4	4	3	3	4	9	2	8.65	2	5	6
2	16	2	10	2	1	3	4	3	2	4	4	9	2	8.65	2	6	6
2	16	2	10	3	2	3	4	4	2	4	4	16	4	16	4	6	6
2	16	2	10	3	2	3	4	3	3	3	4	13	4	9	2	3	3
1	11	1	4	3	2	3	4	2	3	3	4	9	2	8.65	2	3	3
1	12	1	5	3	3	2	4	3	3	4	4	9	2	9	2	6	6
2	12	1	6	3	2	3	4	4	3	3	4	12	3	12	3	2	3
2	12	1	6	3	2	3	4	2	3	3	2	9	2	9	2	6	6
2	13	1	6	3	1	3	4	4	4	3	2	9	2	9	2	6	6
2	12	1	7	3	3	2	4	3	4	3	4	8	2	8	2	6	3
2	13	1	7	3	1	3	4	4	2	3	4	12	3	9	2	6	6
1	13	1	7	3	2	3	4	4	4	4	4	20	4	20	4	1	6
1	13	1	7	3	3	2	4	3	2	4	4	6	1	9	2	6	6
1	13	1	7	3	2	2	4	3	2	4	3	12	3	12	3	2	6
1	13	1	7	3	2	2	4	4	3	3	4	12	3	9	2	3	3
1	13	1	7	2	2	2	4	4	4	4	4	8	2	8	2	6	6
2	16	2	10	1	2	2	1	4	4	3	4	5	1	4	1	1	6
1	14	2	8	2	1	3	2	3	4	4	4	3	1	3	1	6	3
1	14	2	8	3	4	3	4	3	3	4	4	9	2	8.65	2	1	6
1	15	2	8	3	4	2	4	2	1	4	2	2	1	0	1	2	3
2	15	2	8	3	2	3	4	4	3	4	4	16	4	16	4	6	6
1	13	1	6	2	4	2	1	4	3	4	4	6	1	16	4	6	6
1	14	2	8	3	3	3	4	4	4	4	2	3	1	3	1	6	6
2	13	1	6	3	3	3	4	3	1	3	4	9	2	9	2	3	3
2	13	1	6	3	3	2	1	4	4	4	4	10	2	12	3	6	6
2	14	2	7	3	3	2	4	2	2	4	3	6	1	5	1	6	6
1	14	2	8	3	2	3	4	3	4	3	4	9	2	8.65	2	6	6
2	14	2	7	3	1	2	4	3	2	1	3	7	2	2	1	6	6
1	14	2	8	3	2	3	4	2	3	4	4	10	2	12	3	6	6
1	13	1	7	1	3	1	4	1	1	1	1	10	2	10	3	6	4
1	16	2	11	3	2	3	3	4	3	3	4	2	1	3	1	3	6
2	14	2	8	3	4	2	4	4	4	2	4	12	3	15	4	6	6
2	16	2	10	2	2	3	3	2	2	4	4	5	1	4	1	1	6
2	16	2	12	2	4	2	4	3	2	2	3	9	2	15	4	6	6
1	14	2	8	3	3	3	4	3	3	3	4	12	3	15	4	6	6
2	16	2	10	3	3	2	4	4	4	4	3	4	1	5	1	3	3
1	16	2	11	3	4	2	4	4	4	4	4	5	1	5	1	1	1
1	16	2	9	3	3	2	3	4	4	3	4	3	1	3	1	3	3
2	13	1	7	3	3	3	1	4	2	2	4	3	1	2	1	6	6
2	14	2	8	3	4	3	4	3	4	4	3	5	1	5	1	1	1
2	15	2	8	3	4	2	4	2	4	3	2	9	2	8	2	6	6
1	14	2	8	2	4	2	1	3	2	2	4	12	3	9	2	3	3
1	15	2	8	3	4	1	3	4	3	3	3	4	1	3	1	1	6
2	15	2	9	3	2	2	3	3	4	4	2	3	1	2	1	3	3
2	15	2	10	3	4	3	4	4	4	4	4	4	1	3	1	3	3
1	12	1	7	2	4	3	3	2	2	3	4	5	1	7	2	6	6
2	14	2	8	3	3	2	4	3	2	3	2	3	1	6	1	5	5
1	14	2	8	2	4	2	3	3	2	4	4	9	2	9	2	6	6
2	15	2	8	3	3	2	4	2	4	3	4	9	2	8	2	6	6
1	15	2	8	3	2	3	4	3	4	4	3	9	2	9	2	6	3
2	15	2	8	3	3	2	4	2	1	3	2	5	1	5	1	6	6
1	16	2	10	3	4	3	4	4	1	3	2	15	4	12	3	6	3
2	16	2	10	3	2	2	4	1	4	1	4	8	2	6	1	3	6
2	14	2	7	3	3	2	4	4	4	4	2	9	2	8.65	2	6	1
2	13	1	7	3	2	1	3	4	3	3	2	9	2	9	2	5	5
1	14	2	7	2	3	2	3	3	3	3	4	9	2	6	1	3	3
2	14	2	8	2	4	3	4	4	3	3	3	8	2	6	1	6	6
1	14	2	8	3	4	2	1	1	2	3	4	6	1	5	1	3	3
2	16	2	10	2	3	2	4	4	4	3	2	3	1	3	1	3	3
2	11	1	4	1	3	2	3	4	2	3	3	6	1	9	2	6	6
2	13	1	5	2	3	2	3	2	4	3	4	9	2	9	2	5	5
2	12	1	6	2	4	2	4	3	2	4	4	9	2	6	1	6	6
1	13	1	7	3	2	2	4	4	2	3	3	9	2	8.65	2	6	3
1	15	2	8	3	3	2	1	2	2	3	2	9	2	12	3	6	6
2	15	2	10	3	3	2	1	1	2	3	2	6	1	6	1	5	5
1	14	2	8	3	2	3	4	3	1	3	4	9	2	9	2	2	3
1	15	2	8	3	3	3	3	2	3	3	4	8	2	6	1	6	6
1	15	2	8	3	3	3	4	3	3	3	4	8	2	8	2	2	6
1	16	2	11	3	4	2	4	4	4	2	2	13	4	13	4	2	6
1	13	1	7	3	3	2	4	3	2	3	4	8	2	8	2	6	6
2	13	1	7	3	2	2	4	2	1	3	4	3	1	9	2	6	3
1	16	2	10	3	3	2	4	3	3	3	2	11	3	8	2	6	6
2	13	1	7	3	3	3	4	3	2	4	4	17	4	15	4	6	6
1	14	2	8	2	3	2	4	4	4	4	4	9	2	9	2	6	6
2	15	2	8	3	3	3	4	3	2	4	3	8	2	8	2	6	6
1	16	2	10	2	3	2	3	3	2	2	4	9	2	8.65	2	2	6
2	16	2	10	3	3	2	4	3	3	3	2	9	2	14	4	3	3
2	11	1	4	3	2	2	4	2	2	4	4	16	4	15	4	3	3
2	11	1	5	3	3	3	4	2	2	3	4	9	2	12	3	2	2
1	13	1	6	3	2	2	3	4	2	3	2	12	3	11	3	3	3
2	14	2	7	3	3	3	4	4	2	3	4	12	3	15	4	6	6
1	14	2	8	3	3	3	4	4	2	3	2	9	2	9	2	6	2
1	15	2	8	3	1	3	4	4	4	3	4	9	2	8.65	2	3	3
1	15	2	8	3	2	3	4	3	2	3	4	2	1	4	1	6	3
2	16	2	8	2	3	2	4	2	2	3	4	6	1	6	1	6	3
1	16	2	10	3	4	2	1	2	3	3	4	9	2	8.65	2	3	5
1	16	2	10	2	2	2	3	4	4	4	4	12	3	16	4	1	6
2	16	2	10	3	3	3	4	3	4	3	2	15	4	9	2	6	6
1	11	1	5	2	3	3	3	2	2	3	2	9	2	6	1	5	6
1	12	1	6	3	3	2	4	4	3	4	4	12	3	12	3	3	3
1	12	1	6	3	4	3	4	4	2	3	4	9	2	8.65	2	6	6
1	12	1	6	2	3	2	4	4	2	3	4	2	1	6	1	3	3
1	13	1	6	3	4	2	4	3	4	3	2	9	2	9	2	3	3
2	13	1	7	3	4	1	4	4	4	4	3	12	3	12	3	6	6
1	13	1	7	3	2	1	3	2	1	4	4	6	1	6	1	6	3
2	14	2	8	2	2	3	4	4	4	3	3	9	2	9	2	6	6
2	15	2	8	3	3	2	3	3	2	3	4	12	3	9	2	3	3
1	15	2	8	3	3	2	4	4	3	3	4	12	3	8	2	6	6
2	14	2	7	1	4	3	1	1	1	2	2	13	4	20	4	3	3
1	14	2	7	3	3	2	4	4	2	4	4	9	2	9	2	6	6
1	14	2	7	3	3	2	1	3	2	3	4	12	3	9	2	6	6
1	14	2	8	3	3	3	3	3	3	3	4	8	2	11	3	6	6
2	14	2	8	3	3	3	4	2	3	3	2	9	2	9	2	6	3
1	14	2	8	3	4	3	3	3	2	3	4	2	1	4	1	3	6
2	16	2	10	2	2	2	3	2	4	4	3	9	2	8	2	6	6
2	16	2	10	3	2	2	3	2	2	3	2	9	2	5	1	6	6
1	16	2	10	2	3	2	4	4	4	3	2	15	4	15	4	1	1
2	11	1	4	3	4	3	4	3	2	4	4	9	2	9	2	6	6
2	11	1	5	3	2	3	4	3	3	3	4	5	1	5	1	3	3
2	12	1	5	3	4	1	4	3	2	4	4	4	1	4	1	3	6
2	12	1	5	3	3	2	4	3	2	3	3	14	4	9	2	2	2
2	12	1	6	3	3	2	4	3	2	3	4	9	2	9	2	2	3
2	13	1	6	3	2	3	3	4	4	4	4	4	1	4	1	6	6
2	13	1	6	3	3	2	4	3	2	4	4	9	2	9	2	3	3
2	13	1	7	3	3	2	4	4	3	3	4	16	4	12	3	6	6
2	13	1	7	3	2	2	4	3	2	3	4	10	2	9	2	6	6
2	13	1	7	2	3	3	1	2	4	2	4	9	2	8.65	2	6	4
2	13	1	7	3	3	2	4	3	4	3	4	12	3	12	3	6	6
2	15	2	8	3	3	2	1	1	1	2	4	13	4	8.65	2	6	6
1	13	1	7	3	3	2	1	2	3	3	4	5	1	16	4	3	6
1	14	2	7	3	3	2	3	3	3	4	4	7	2	1	1	3	3
2	14	2	8	3	4	3	4	4	4	4	4	2	1	4	1	3	6
1	14	2	8	2	3	2	3	3	4	3	4	6	1	6	1	6	6
2	15	2	8	3	3	2	4	3	2	2	2	8	2	8	2	6	6
2	15	2	8	2	3	2	4	3	2	4	2	6	1	9	2	6	6
1	15	2	8	3	2	3	3	3	2	3	4	9	2	9	2	3	6
1	15	2	8	3	3	2	4	2	3	4	3	6	1	6	1	3	3
2	16	2	8	3	3	2	4	1	3	4	2	12	3	12	3	6	3
1	16	2	8	2	3	3	4	3	2	3	4	9	2	8.65	2	3	3
2	16	2	10	3	3	2	4	1	1	1	4	3	1	7	2	5	6
1	16	2	10	1	4	2	1	2	4	4	4	12	3	6	1	6	3
2	16	2	11	3	2	3	4	4	2	4	4	9	2	3	1	6	6
2	11	1	4	3	2	3	4	4	2	3	3	9	2	8.65	2	2	2
2	13	1	5	1	3	2	2	2	2	3	4	5	1	9	2	1	3
1	12	1	6	3	3	2	4	2	2	3	4	9	2	9	2	6	3
1	12	1	6	3	2	2	4	2	1	3	4	9	2	9	2	5	6
2	12	1	6	2	4	2	4	3	4	3	3	6	1	9	2	3	6
2	14	2	7	3	2	3	4	2	4	3	3	12	3	14	4	6	6
1	11	1	5	3	2	2	4	3	1	3	4	5	1	6	1	6	3
1	13	1	7	3	4	3	4	3	2	3	4	9	2	9	2	3	3
2	16	2	10	2	4	2	1	2	4	3	4	17	4	17	4	6	2
1	11	1	5	3	3	3	4	4	4	3	4	9	2	9	2	6	6
1	14	2	7	1	4	2	4	2	3	2	4	7	2	8	2	6	6
1	13	1	7	2	2	2	3	2	2	3	3	9	2	8.65	2	5	5
2	14	2	7	2	4	2	3	2	3	3	2	6	1	8.65	2	3	3
2	14	2	7	2	4	2	4	4	4	3	2	12	3	12	3	2	6
2	14	2	6	3	2	3	4	4	3	3	4	11	3	13	4	6	6
2	14	2	6	3	3	2	4	2	3	3	4	9	2	9	2	3	2
2	14	2	7	3	4	2	4	2	4	3	2	5	1	6	1	3	5
2	14	2	7	3	2	3	4	4	3	3	4	11	3	13	4	6	6
1	14	2	7	3	3	3	3	3	3	1	4	9	2	5	1	6	3
2	15	2	7	3	3	3	4	4	4	4	4	9	2	9	2	3	6
2	14	2	8	3	3	3	4	2	2	3	2	9	2	9	2	6	6
1	14	2	8	3	3	2	4	2	2	3	4	9	2	6	1	6	6
2	14	2	8	3	2	3	4	3	3	2	4	8	2	8	2	6	6
2	16	2	10	3	2	3	4	3	4	4	4	4	1	4	1	3	6
2	12	1	6	3	1	2	3	4	4	3	4	7	2	7	2	3	6
2	12	1	6	3	2	3	4	2	2	4	4	6	1	16	4	6	6
1	13	1	6	3	2	3	3	1	2	4	3	8	2	9	2	6	6
2	13	1	7	3	3	2	4	3	3	4	4	9	2	0	1	6	3
1	14	2	7	2	3	2	4	2	2	3	3	9	2	8.65	2	3	3
2	14	2	7	3	4	2	4	2	2	3	2	12	3	15	4	6	6
2	14	2	7	3	3	3	4	3	3	4	4	9	2	9	2	6	6
2	14	2	7	3	2	2	4	3	2	3	4	12	3	12	3	3	3
2	14	2	7	3	3	2	4	3	2	4	4	9	2	9	2	6	6
1	14	2	7	3	3	2	4	3	2	3	4	12	3	9	2	2	6
2	14	2	7	3	2	2	4	2	3	4	3	11	3	7	2	5	5
1	14	2	7	3	2	2	4	2	3	3	2	9	2	4	1	3	3
2	14	2	7	3	2	2	4	2	2	2	4	5	1	0	1	5	5
2	14	2	8	3	2	3	4	4	2	3	4	15	4	15	4	3	6
2	14	2	8	3	3	2	4	3	2	3	4	9	2	9	2	3	3
1	14	2	8	2	3	2	4	2	4	3	4	5	1	3	1	6	6
2	14	2	8	2	2	2	3	2	2	4	3	9	2	8.65	2	5	5
1	14	2	8	3	2	3	4	4	4	3	4	12	3	9	2	2	6
2	14	2	8	2	1	2	4	3	1	3	4	9	2	8.65	2	6	3
1	15	2	8	3	3	2	4	2	2	3	3	6	1	8	2	6	6
1	15	2	8	3	2	3	3	3	2	3	4	15	4	15	4	6	3
1	15	2	8	3	2	3	3	2	3	3	3	6	1	4	1	6	6
2	15	2	8	3	3	2	4	3	2	3	4	9	2	7	2	3	3
1	15	2	8	3	3	3	4	2	2	4	3	12	3	7	2	3	6
2	15	2	8	3	1	3	4	3	3	4	4	15	4	15	4	2	6
2	16	2	10	2	3	2	3	2	1	3	4	9	2	0	1	3	6
2	16	2	10	2	3	2	1	2	2	2	3	6	1	9	2	6	6
1	16	2	10	3	2	2	4	3	2	4	4	12	3	9	2	1	6
2	16	2	10	3	1	2	4	2	1	3	3	9	2	8.65	2	6	3
1	16	2	10	3	4	2	4	1	2	3	4	6	1	6	1	3	6
1	16	2	11	3	2	3	4	4	3	4	3	14	4	14	4	6	4
2	16	2	11	3	4	3	3	4	4	3	2	12	3	12	3	6	6
2	16	2	11	3	3	2	4	3	4	4	4	9	2	9	2	6	3
1	11	1	4	3	3	2	4	2	4	3	4	9	2	6	1	1	3
1	12	1	6	3	3	3	4	3	4	4	4	11	3	9	2	2	6
1	13	1	6	2	3	3	4	3	4	4	4	12	3	7	2	6	6
1	13	1	7	3	3	3	4	4	3	3	4	9	2	8.65	2	3	3
2	13	1	7	3	3	3	4	3	2	3	4	9	2	15	4	6	6
1	13	1	7	3	2	2	4	2	2	3	4	9	2	8.65	2	6	6
2	13	1	7	3	3	3	4	4	4	4	2	7	2	2	1	6	6
2	14	2	7	3	4	2	4	2	4	4	4	9	2	9	2	6	6
1	14	2	7	3	1	3	4	4	4	3	4	9	2	8.65	2	1	2
2	14	2	7	3	3	2	4	2	2	1	4	9	2	8.65	2	6	6
2	14	2	7	3	4	2	4	3	4	2	2	15	4	15	4	3	4
1	14	2	7	3	2	3	4	4	4	3	4	10	2	8	2	5	5
1	14	2	7	2	3	3	1	2	4	4	3	9	2	9	2	6	6
1	14	2	7	2	2	2	3	3	3	4	4	11	3	5	1	6	2
1	15	2	7	3	3	2	4	2	4	3	4	9	2	9	2	5	2
1	15	2	7	3	3	3	1	2	2	3	4	9	2	8.65	2	6	6
1	14	2	8	3	3	2	3	3	4	4	4	9	2	9	2	3	3
1	14	2	8	3	3	3	4	4	1	1	2	12	3	12	3	5	5
1	14	2	8	3	3	2	1	2	2	3	4	9	2	8.65	2	5	3
1	14	2	8	3	3	2	4	3	4	3	4	9	2	7	2	6	6
1	14	2	8	3	3	3	4	3	2	4	3	12	3	15	4	3	3
2	16	2	10	3	4	2	4	2	2	3	1	12	3	9	2	3	6
1	16	2	10	3	2	3	4	3	2	4	4	15	4	15	4	6	6
2	16	2	10	2	2	2	4	4	2	3	2	15	4	16	4	2	2
1	16	2	10	2	2	2	3	3	3	2	4	6	1	6	1	3	6
2	16	2	10	2	3	2	4	2	2	1	3	9	2	6	1	6	6
2	16	2	10	3	3	3	4	3	2	3	4	7	2	12	3	2	4
1	16	2	10	3	2	2	4	4	2	4	2	11	3	11	3	6	6
2	16	2	10	3	2	2	3	3	3	3	3	9	2	9	2	2	1
2	16	2	10	3	3	3	4	3	3	3	2	10	2	10	3	3	6
1	16	2	11	3	1	3	4	1	1	1	4	9	2	8.65	2	3	3
1	16	2	12	3	2	2	4	3	4	3	2	10	2	10	3	6	6
2	11	1	4	3	3	2	4	2	3	3	4	9	2	8.65	2	3	3
1	11	1	4	3	2	3	4	4	1	4	4	11	3	9	2	2	3
2	11	1	4	2	3	3	4	3	3	3	4	9	2	8.65	2	6	6
2	11	1	4	3	2	3	4	3	3	3	4	12	3	12	3	2	6
1	12	1	5	3	3	2	4	3	3	3	4	8	2	9	2	6	6
1	12	1	6	3	2	3	4	4	3	3	3	12	3	9	2	6	6
1	12	1	6	3	3	2	4	2	2	3	2	12	3	12	3	3	3
1	12	1	6	3	1	2	4	3	2	3	4	9	2	9	2	3	3
1	13	1	6	3	3	3	4	3	1	3	4	8	2	5	1	6	6
2	13	1	6	3	4	2	3	1	3	3	4	8	2	9	2	6	6
2	13	1	7	3	3	3	4	3	4	3	4	7	2	9	2	6	6
2	13	1	7	3	2	3	4	3	2	3	4	10	2	10	3	6	6
2	15	2	8	3	3	2	4	4	4	3	4	6	1	6	1	3	3
2	16	2	10	2	3	2	3	1	1	4	2	3	1	1	1	3	3
1	14	2	7	3	3	2	3	2	2	3	4	9	2	6	1	6	6
2	14	2	7	2	2	2	4	2	4	3	4	9	2	9	2	6	6
2	14	2	6	3	3	3	3	3	2	4	4	12	3	12	3	3	3
1	14	2	6	3	2	3	4	3	2	3	3	12	3	12	3	3	3
1	14	2	7	3	2	2	4	3	3	3	4	9	2	9	2	3	3
1	14	2	7	3	3	2	4	3	1	3	4	9	2	8.65	2	6	6
1	14	2	7	3	1	3	4	4	3	4	4	12	3	12	3	2	2
2	14	2	7	3	2	3	4	4	2	3	4	15	4	12	3	6	6
2	14	2	7	3	2	3	4	4	2	3	4	15	4	12	3	6	6
1	14	2	7	3	2	3	4	2	2	2	2	9	2	12	3	3	4
2	14	2	7	3	1	2	4	2	1	3	4	9	2	6	1	6	6
1	15	2	7	3	3	3	4	4	4	3	4	15	4	12	3	6	6
2	14	2	8	3	3	3	3	4	4	3	3	12	3	6	1	5	5
2	14	2	8	3	3	3	3	2	2	3	3	7	2	6	1	3	3
1	14	2	8	3	1	3	1	4	4	4	3	19	4	22	4	4	6
2	14	2	8	3	2	2	3	3	2	3	3	8	2	2	1	3	3
1	14	2	8	3	3	3	4	3	3	3	3	9	2	12	3	6	4
1	15	2	8	3	2	3	4	4	4	3	2	6	1	9	2	6	6
2	15	2	8	3	2	2	4	3	2	3	2	8	2	8	2	6	6
1	16	2	8	2	3	2	4	3	3	3	4	8	2	8	2	6	6
2	16	2	10	3	3	2	4	3	4	3	3	9	2	9	2	6	6
1	16	2	10	3	2	3	4	4	3	4	3	9	2	9	2	6	6
2	16	2	10	3	2	2	3	2	2	2	4	12	3	9	2	6	6
2	16	2	10	3	3	3	3	3	2	3	4	13	4	10	3	6	6
2	16	2	10	3	3	3	4	2	4	4	3	9	2	8.65	2	6	6
2	16	2	10	3	1	2	4	3	3	3	4	12	3	12	3	6	6
2	16	2	11	3	4	3	4	2	4	3	3	9	2	12	3	3	3
1	16	2	11	3	3	2	4	2	3	3	4	12	3	11	3	6	6
2	12	1	6	3	2	3	4	4	3	4	3	14	4	12	3	6	6
2	12	1	6	3	2	2	4	3	4	3	4	9	2	9	2	6	6
2	12	1	6	3	3	2	4	2	4	2	2	9	2	9	2	6	6
1	12	1	6	3	3	3	4	3	2	4	2	15	4	15	4	6	6
2	13	1	6	3	3	3	4	4	2	3	2	11	3	14	4	6	6
2	13	1	6	3	2	3	4	3	2	4	4	15	4	12	3	1	3
2	13	1	6	3	1	3	1	3	3	3	4	6	1	12	3	6	6
1	13	1	7	3	2	2	3	3	2	4	4	8	2	5	1	6	6
2	13	1	7	3	3	2	4	3	2	2	4	12	3	12	3	5	5
2	13	1	7	3	2	2	4	1	1	2	2	9	2	9	2	5	5
1	13	1	7	3	4	2	4	3	4	4	3	9	2	7	2	3	3
1	13	1	7	3	2	3	4	3	3	3	3	9	2	8.65	2	6	6
1	13	1	7	3	3	2	3	2	2	3	3	9	2	12	3	5	3
2	14	2	7	3	3	3	1	1	2	3	4	9	2	9	2	6	3
2	14	2	7	3	3	3	4	3	3	4	4	11	3	8	2	6	6
2	12	1	6	3	3	2	4	3	4	3	4	6	1	6	1	6	6
1	14	2	7	3	2	2	4	2	4	4	4	9	2	6	1	6	6
2	14	2	7	2	3	2	4	3	2	2	4	8	2	8	2	2	3
2	14	2	8	3	3	3	4	3	1	3	4	8	2	8	2	6	3
2	14	2	8	3	3	2	4	2	3	3	4	9	2	9	2	6	6
1	14	2	8	3	2	2	4	2	3	3	4	9	2	9	2	2	6
2	15	2	8	3	3	3	4	3	1	3	4	12	3	3	1	3	3
1	15	2	8	2	2	3	4	3	4	4	2	11	3	11	3	6	6
2	15	2	8	3	3	3	4	4	4	4	4	10	2	7	2	6	6
2	15	2	8	3	2	3	4	2	2	3	4	9	2	9	2	6	6
2	15	2	8	3	3	2	4	3	4	4	4	6	1	9	2	3	3
2	16	2	8	3	2	3	4	2	2	3	4	5	1	0	1	3	3
2	16	2	8	3	2	3	4	3	2	3	4	12	3	9	2	3	3
2	16	2	8	3	3	2	4	3	2	3	4	9	2	9	2	2	3
2	16	2	10	3	2	3	4	4	2	3	4	14	4	14	4	3	6
2	16	2	10	2	3	2	1	2	2	3	4	9	2	9	2	5	5
1	16	2	10	3	3	2	4	2	1	2	4	7	2	4	1	3	3
2	16	2	10	2	3	2	4	2	2	3	4	9	2	9	2	6	6
2	16	2	10	3	3	2	4	4	4	3	4	12	3	9	2	3	3
2	16	2	11	2	2	2	4	3	2	3	4	9	2	9	2	3	3
2	16	2	11	3	2	3	4	2	2	3	4	9	2	9	2	6	6
2	16	2	11	3	3	2	4	3	4	4	4	12	3	9	2	6	6
2	11	1	5	3	3	3	4	2	1	3	2	9	2	9	2	6	6
1	11	1	5	3	2	3	4	4	4	4	4	12	3	12	3	6	6
1	12	1	5	3	3	3	4	4	2	4	4	9	2	8.65	2	6	6
2	12	1	5	2	4	3	4	2	1	3	4	5	1	0	1	6	6
2	12	1	5	3	3	2	4	4	4	3	3	12	3	12	3	6	6
1	12	1	5	3	3	2	4	3	4	4	4	10	2	11	3	6	6
1	12	1	5	3	2	2	4	3	3	3	4	12	3	9	2	6	6
2	12	1	5	3	3	3	4	2	2	4	4	9	2	12	3	5	5
2	13	1	5	3	2	3	3	4	1	3	4	9	2	9	2	3	6
2	13	1	6	3	3	3	4	3	4	3	4	7	2	7	2	6	6
1	13	1	6	3	3	3	4	2	2	3	2	16	4	15	4	6	6
1	13	1	7	3	3	3	4	2	2	3	4	9	2	12	3	6	6
1	13	1	7	3	2	3	4	4	3	4	4	9	2	9	2	6	6
2	13	1	7	3	3	2	4	3	2	3	4	9	2	6	1	6	6
1	13	1	7	3	2	2	4	4	2	3	4	17	4	12	3	6	6
2	13	1	7	3	3	2	4	3	4	3	4	8	2	8	2	3	3
1	12	1	5	2	3	2	4	2	3	3	2	11	3	11	3	6	6
1	16	2	10	3	2	3	4	3	2	2	2	9	2	8.65	2	5	5
2	14	2	7	3	3	2	4	2	3	3	4	9	2	9	2	5	5
2	14	2	7	3	1	3	3	1	3	3	4	9	2	8	2	6	6
1	14	2	7	2	3	3	4	4	3	4	2	14	4	14	4	1	1
2	14	2	7	2	3	2	4	3	3	3	3	3	1	7	2	6	6
1	14	2	7	3	3	2	4	2	2	3	2	10	2	10	3	6	3
2	14	2	7	3	3	2	4	4	1	4	4	3	1	1	1	5	5
2	14	2	8	3	4	2	4	4	1	3	4	9	2	9	2	2	6
2	14	2	8	2	2	2	3	2	4	3	4	10	2	10	3	3	3
2	14	2	8	3	3	3	4	2	3	4	4	10	2	9	2	6	6
1	14	2	8	3	2	2	4	3	3	3	4	10	2	10	3	6	6
1	14	2	8	3	2	3	4	2	1	3	4	12	3	9	2	3	3
2	14	2	8	3	3	3	4	3	4	3	4	12	3	9	2	6	6
1	14	2	8	3	3	3	4	2	2	3	4	8	2	8	2	6	6
2	14	2	8	2	2	3	1	2	2	3	4	6	1	6	1	6	3
1	15	2	8	3	2	3	4	4	2	2	4	11	3	11	3	6	6
1	15	2	8	2	3	3	4	4	3	4	4	9	2	6	1	6	6
2	15	2	8	3	3	3	4	2	4	3	4	13	4	9	2	5	5
1	15	2	8	3	2	3	4	4	3	3	4	12	3	12	3	6	6
1	15	2	8	2	3	2	4	3	2	3	4	9	2	8.65	2	6	6
1	15	2	8	3	1	2	4	3	1	3	4	9	2	9	2	6	6
1	15	2	8	3	3	2	4	2	4	3	4	8	2	8	2	6	6
2	15	2	8	1	1	2	4	3	2	2	2	14	4	9	2	6	6
1	15	2	8	2	3	2	4	4	4	3	4	9	2	9	2	3	6
1	15	2	8	3	2	2	4	4	2	3	4	12	3	9	2	6	3
2	16	2	10	3	2	3	4	4	2	3	4	10	2	11	3	6	2
2	16	2	10	3	3	2	4	2	3	3	2	9	2	6	1	3	3
2	16	2	10	3	2	3	1	2	4	3	2	9	2	9	2	3	3
1	16	2	11	3	3	3	4	2	2	3	2	18	4	18	4	6	6
2	16	2	11	3	3	3	4	3	2	3	4	9	2	9	2	6	6
2	16	2	12	2	2	3	4	3	3	4	3	16	4	16	4	1	4
1	11	1	5	3	2	2	4	4	4	4	4	24	4	25	4	6	1
1	12	1	5	3	3	3	4	1	4	3	2	6	1	9	2	3	6
1	13	1	6	3	2	2	4	2	3	3	4	12	3	12	3	6	5
1	13	1	7	3	3	2	4	3	4	4	4	3	1	3	1	3	3
1	13	1	7	3	2	3	4	3	2	3	4	9	2	9	2	3	3
1	13	1	7	3	2	2	1	4	2	3	4	9	2	11	3	6	6
1	16	2	10	3	3	3	3	3	4	3	3	3	1	7	2	3	3
2	14	2	8	3	3	2	1	3	4	3	4	9	2	8.65	2	6	6
2	14	2	7	3	2	3	4	2	2	4	4	9	2	8.65	2	3	3
2	14	2	7	3	3	3	4	3	4	3	4	9	2	9	2	6	6
2	14	2	7	2	2	3	4	3	2	4	2	9	2	8.65	2	3	3
2	14	2	7	2	3	3	4	3	2	3	2	6	1	9	2	3	3
2	14	2	7	3	2	3	4	3	2	4	4	9	2	9	2	6	6
1	14	2	7	3	1	2	4	3	2	3	4	12	3	9	2	6	6
1	14	2	7	3	2	3	4	3	4	4	2	11	3	11	3	3	3
2	14	2	7	3	2	3	4	3	2	3	3	9	2	8.65	2	6	6
1	14	2	7	3	2	2	4	3	2	3	3	12	3	12	3	2	2
1	14	2	7	2	3	3	4	3	2	3	2	9	2	8.65	2	6	6
1	14	2	7	3	2	2	1	1	1	2	4	2	1	3	1	6	6
2	14	2	7	3	2	2	4	3	4	3	4	9	2	9	2	6	2
1	15	2	7	3	2	2	4	4	2	3	4	9	2	8.65	2	2	3
1	14	2	8	3	2	3	4	2	3	3	2	9	2	9	2	6	6
2	14	2	8	3	3	2	3	3	3	3	2	8	2	8	2	6	3
2	14	2	8	3	3	2	3	3	3	3	2	8	2	8	2	6	3
2	14	2	8	3	1	3	4	4	4	3	4	8	2	8	2	3	6
1	14	2	8	2	2	3	4	3	4	4	4	3	1	0	1	3	3
1	15	2	8	3	3	3	4	3	2	1	4	10	2	10	3	6	6
2	15	2	8	2	3	2	4	3	4	3	4	16	4	16	4	6	2
2	15	2	8	2	3	3	4	3	2	3	2	6	1	9	2	3	3
2	16	2	10	2	1	3	4	3	4	4	4	12	3	15	4	3	3
2	16	2	10	3	2	3	4	3	2	3	4	12	3	12	3	6	2
2	16	2	10	3	3	3	4	3	2	3	4	9	2	9	2	6	6
2	16	2	10	2	2	2	4	2	2	3	4	12	3	9	2	3	3
2	16	2	11	3	2	3	4	3	2	3	4	9	2	9	2	6	6
2	16	2	11	3	2	2	4	3	4	3	4	11	3	11	3	6	6
1	11	1	4	3	2	3	3	3	3	3	4	18	4	17	4	6	6
2	12	1	5	2	3	2	3	3	2	4	4	6	1	9	2	6	6
2	12	1	5	3	2	3	4	2	3	4	4	7	2	9	2	6	6
1	12	1	5	3	2	2	4	3	2	3	4	9	2	8.65	2	3	3
1	12	1	6	3	1	3	4	4	3	3	2	16	4	15	4	6	6
1	13	1	6	3	2	2	3	4	2	4	4	20	4	19	4	6	2
2	13	1	7	1	2	3	4	4	3	4	3	9	2	9	2	6	6
2	15	2	8	3	2	3	4	2	1	3	4	9	2	9	2	3	3
2	11	1	5	3	2	3	4	4	3	2	4	17	4	17	4	2	6
1	13	1	7	3	3	2	4	2	3	2	3	4	1	7	2	6	6
1	14	2	7	3	1	3	4	3	4	4	4	12	3	13	4	3	3
1	14	2	8	3	2	2	4	2	3	3	4	5	1	5	1	5	5
1	14	2	7	2	2	3	4	3	1	3	4	6	1	3	1	3	3
1	14	2	7	3	1	3	4	4	4	3	4	16	4	12	3	2	4
2	14	2	7	3	1	3	4	4	3	4	3	16	4	16	4	2	6
2	14	2	7	3	2	2	4	2	4	3	4	10	2	10	3	6	6
2	14	2	7	3	2	2	4	3	1	4	4	12	3	12	3	3	3
2	14	2	7	3	1	3	4	4	3	3	4	15	4	14	4	6	6
2	14	2	7	3	1	3	4	4	3	3	4	15	4	14	4	6	6
1	14	2	7	3	1	2	4	2	2	4	4	9	2	12	3	2	6
2	14	2	7	3	2	2	4	3	4	3	4	12	3	12	3	6	6
2	14	2	7	3	2	2	4	2	4	3	4	6	1	0	1	6	6
2	14	2	7	2	1	3	4	4	2	1	4	12	3	12	3	2	6
2	14	2	8	3	2	2	4	3	3	4	4	12	3	15	4	6	2
1	14	2	8	3	2	3	4	4	2	3	4	12	3	12	3	6	6
1	15	2	8	2	2	3	1	2	4	3	4	6	1	9	2	3	3
1	15	2	8	3	3	2	4	3	3	3	4	9	2	9	2	5	6
2	15	2	8	3	2	3	4	3	2	4	2	9	2	8.65	2	3	2
2	15	2	9	3	3	3	4	2	2	2	4	9	2	9	2	4	6
2	16	2	10	2	3	2	4	4	3	3	4	13	4	13	4	1	1
2	16	2	10	3	2	2	4	2	2	4	4	5	1	6	1	6	6
1	16	2	10	3	3	3	4	3	4	4	3	9	2	12	3	3	6
1	16	2	10	3	2	3	4	3	2	4	4	9	2	9	2	3	3
1	16	2	10	3	2	2	4	2	4	4	4	9	2	11	3	6	3
2	16	2	10	3	2	2	4	2	4	3	4	8	2	8	2	6	6
2	16	2	10	3	3	3	4	3	4	4	4	22	4	22	4	6	6
2	16	2	11	3	3	3	4	3	4	3	4	12	3	9	2	3	3
2	16	2	12	3	1	3	4	3	4	4	1	9	2	9	2	6	6
2	16	2	12	3	3	3	4	3	4	4	2	6	1	14	4	6	6
2	16	2	12	3	3	2	4	4	2	3	4	9	2	8	2	6	6
2	11	1	4	3	3	3	4	2	4	3	4	9	2	8.65	2	6	6
2	12	1	6	3	2	2	4	3	3	3	4	12	3	11	3	6	6
2	12	1	6	3	3	3	4	2	1	3	4	9	2	9	2	3	3
1	12	1	7	3	2	2	4	2	3	3	4	9	2	3	1	6	6
1	13	1	7	3	3	2	4	2	3	3	2	6	1	7	2	3	3
1	13	1	7	3	3	2	4	4	2	3	4	12	3	9	2	3	3
1	14	2	7	3	3	2	4	2	4	3	4	11	3	5	1	3	3
1	14	2	7	3	2	3	4	3	1	3	4	9	2	8.65	2	3	3
1	14	2	7	3	3	2	4	1	2	3	4	9	2	8.65	2	5	3
1	14	2	7	3	2	2	4	4	2	3	3	12	3	12	3	6	6
2	14	2	8	3	3	2	4	2	2	3	4	6	1	5	1	6	6
1	14	2	8	3	3	3	4	4	4	4	4	12	3	9	2	6	6
1	14	2	8	2	2	2	4	2	2	3	2	15	4	15	4	6	6
1	14	2	8	3	2	3	4	3	2	3	4	8	2	11	3	6	6
1	14	2	8	3	2	3	4	2	2	4	4	9	2	12	3	6	3
2	14	2	8	3	2	2	4	4	2	3	3	9	2	22	4	3	6
1	14	2	8	3	3	2	4	3	4	4	4	9	2	9	2	6	6
1	14	2	8	3	2	3	4	4	4	3	4	12	3	8	2	6	5
1	14	2	8	3	2	3	4	4	4	3	4	12	3	8	2	6	5
1	14	2	8	3	1	3	4	2	3	4	2	12	3	8.65	2	3	5
2	15	2	8	3	2	3	4	4	4	4	2	12	3	9	2	6	6
1	15	2	8	3	2	3	4	3	4	3	4	17	4	16	4	5	6
2	15	2	8	3	1	3	4	4	2	4	2	9	2	12	3	6	6
2	15	2	8	3	2	2	3	4	4	4	4	9	2	8.65	2	6	6
1	15	2	8	3	3	3	4	2	3	3	4	6	1	4	1	6	6
2	15	2	9	3	1	3	4	3	4	3	4	12	3	12	3	3	3
2	15	2	10	3	3	2	1	1	4	4	4	16	4	12	3	1	1
2	16	2	10	3	2	2	4	2	1	3	4	8	2	6	1	6	6
2	16	2	10	3	2	3	4	3	3	3	4	14	4	12	3	3	3
2	16	2	10	3	2	3	4	4	4	3	4	9	2	15	4	6	6
2	16	2	11	3	3	3	4	3	4	4	4	9	2	9	2	6	6
2	12	1	5	3	2	2	4	3	2	4	2	9	2	12	3	6	3
1	12	1	5	3	1	3	4	3	4	4	4	16	4	16	4	6	6
2	12	1	6	3	2	2	4	4	2	3	4	9	2	8.65	2	2	3
2	13	1	7	3	2	3	4	3	4	4	4	9	2	9	2	6	6
2	15	2	8	2	3	3	4	3	4	3	4	8	2	10	3	6	6
2	14	2	7	3	2	2	4	2	4	3	4	9	2	9	2	5	5
2	16	2	8	3	3	3	4	4	2	3	4	9	2	6	1	5	5
2	14	2	7	3	2	2	4	2	2	4	4	12	3	12	3	6	6
2	14	2	7	3	2	3	4	3	3	3	3	6	1	9	2	2	3
1	14	2	7	3	1	3	4	2	1	2	4	8	2	6	1	5	5
2	14	2	7	3	3	3	4	3	3	4	2	9	2	6	1	3	3
1	14	2	8	3	2	3	4	4	4	4	2	9	2	8.65	2	6	6
1	14	2	8	3	2	3	4	3	2	3	4	15	4	16	4	2	2
1	14	2	8	3	3	3	4	3	2	3	4	9	2	9	2	6	6
1	14	2	8	3	2	3	4	4	2	3	4	9	2	9	2	6	2
2	16	2	10	2	1	3	4	4	2	3	2	15	4	9	2	2	6
1	16	2	10	3	2	2	4	2	2	4	4	9	2	9	2	6	6
1	16	2	10	3	2	2	4	2	3	3	4	12	3	6	1	2	6
2	16	2	11	3	1	2	4	1	1	3	4	9	2	9	2	5	5
2	11	1	4	3	3	3	3	1	3	3	4	6	1	9	2	6	6
1	11	1	4	3	2	2	4	4	4	4	4	9	2	12	3	6	6
2	11	1	4	3	3	3	4	3	2	3	4	9	2	8.65	2	6	6
1	11	1	5	3	1	3	4	4	3	3	4	15	4	15	4	6	6
2	11	1	5	3	2	3	4	3	4	4	3	8	2	7	2	1	6
2	12	1	5	3	2	3	4	2	1	3	4	9	2	9	2	3	3
1	12	1	6	3	3	3	3	2	4	3	4	8	2	5	1	5	5
2	12	1	6	3	2	3	4	2	3	3	2	7	2	7	2	3	3
2	13	1	6	3	2	2	4	2	4	2	4	6	1	3	1	3	3
2	13	1	6	3	2	2	4	2	3	3	4	13	4	8	2	6	6
2	13	1	6	3	3	2	3	3	1	3	4	9	2	9	2	6	6
2	13	1	7	3	1	3	4	4	3	4	4	16	4	16	4	6	4
2	13	1	7	2	2	2	4	4	3	3	4	9	2	9	2	6	6
2	13	1	7	3	3	2	4	3	1	3	4	12	3	14	4	6	1
2	13	1	7	3	3	2	3	1	1	2	2	9	2	9	2	3	3
1	12	1	5	3	2	3	4	3	4	4	4	16	4	14	4	6	6
1	14	2	7	3	2	3	4	3	1	3	4	9	2	8.65	2	6	6
2	14	2	7	3	3	2	1	3	3	3	4	12	3	12	3	2	6
1	14	2	7	3	4	3	3	3	2	3	2	4	1	2	1	3	3
2	14	2	8	1	2	3	4	2	2	4	4	9	2	8.65	2	6	3
2	14	2	8	3	1	3	4	3	2	3	4	16	4	15	4	2	2
2	14	2	8	3	2	3	4	2	2	3	4	5	1	8	2	6	3
1	15	2	8	3	2	3	4	4	3	3	4	8	2	10	3	6	3
2	15	2	8	3	3	2	4	2	4	3	2	9	2	8.65	2	5	5
2	16	2	10	3	2	3	4	1	2	3	4	6	1	6	1	6	3
2	16	2	10	3	2	3	4	2	1	3	4	9	2	9	2	6	3
1	16	2	10	3	2	3	4	3	3	3	3	16	4	16	4	6	6
2	16	2	10	3	3	3	4	4	3	3	2	9	2	9	2	6	3
1	11	1	5	2	3	2	4	2	1	3	2	9	2	8.65	2	3	3
2	12	1	5	3	3	3	4	3	4	3	2	9	2	9	2	2	6
1	13	1	5	3	2	2	3	4	4	4	4	12	3	8	2	6	6
1	14	2	7	3	1	3	4	2	2	2	2	9	2	7	2	3	3
1	14	2	7	2	2	3	4	4	3	2	3	16	4	12	3	6	6
2	14	2	7	3	3	3	4	3	2	4	2	16	4	10	3	6	6
2	14	2	8	2	3	3	4	3	2	4	4	11	3	12	3	6	6
1	14	2	8	3	2	3	4	4	4	3	3	12	3	9	2	6	6
1	15	2	8	3	1	3	4	3	4	3	4	9	2	9	2	6	6
2	15	2	8	3	2	2	1	4	3	3	4	9	2	8.65	2	2	6
1	16	2	8	2	3	3	4	2	4	3	3	9	2	12	3	6	6
2	16	2	10	3	3	2	4	4	4	3	4	9	2	9	2	6	6
1	11	1	5	3	1	3	4	2	2	4	2	10	2	10	3	1	1
1	12	1	5	3	3	3	4	2	4	3	4	15	4	9	2	6	6
1	12	1	6	2	3	2	4	4	4	4	3	9	2	8.65	2	6	6
1	13	1	6	3	1	3	4	4	2	4	4	12	3	15	4	6	6
2	13	1	6	3	2	3	4	4	2	4	2	12	3	12	3	6	6
2	13	1	6	3	2	3	4	4	2	4	2	12	3	12	3	6	6
2	14	2	8	3	2	2	3	3	4	4	1	3	1	3	1	3	6
2	14	2	8	3	3	3	4	3	3	3	3	6	1	6	1	3	3
1	14	2	8	2	3	2	3	2	2	2	4	6	1	9	2	3	3
1	12	1	5	3	3	3	4	3	2	3	4	6	1	6	1	6	6
2	11	1	5	3	3	2	4	3	4	4	3	9	2	9	2	3	3
1	16	2	10	3	4	3	4	3	4	4	4	9	2	9	2	6	6
2	12	1	5	2	4	2	4	3	2	2	3	9	2	15	4	6	6
2	13	1	7	3	3	3	3	4	4	3	4	3	1	4	1	6	6
2	13	1	7	3	4	3	4	2	2	3	3	12	3	12	3	6	6
2	14	2	8	3	3	2	4	3	3	4	4	11	3	9	2	6	6
2	16	2	10	2	3	2	4	3	3	3	4	5	1	5	1	3	3
1	16	2	12	3	3	2	4	4	2	3	3	9	2	10	3	6	6
1	12	1	6	3	2	2	4	1	1	3	4	8	2	3	1	5	5
2	11	1	5	2	4	1	3	2	1	3	4	9	2	6	1	3	3
1	13	1	7	2	4	2	4	2	3	3	4	8	2	8.65	2	5	5
1	13	1	7	2	4	2	4	2	3	3	4	8	2	8.65	2	6	5
1	14	2	7	3	4	2	4	3	2	4	4	12	3	16	4	3	6
2	15	2	7	2	3	3	4	2	3	3	3	6	1	8.65	2	6	2
1	14	2	8	3	3	2	4	2	2	3	4	8	2	8	2	6	6
2	11	1	4	3	3	3	4	2	2	3	4	12	3	9	2	6	3
2	13	1	5	3	2	3	4	3	4	4	3	9	2	9	2	6	3
2	13	1	7	3	3	3	3	1	2	3	2	6	1	2	1	3	6
1	13	1	7	2	3	2	1	2	2	3	4	9	2	15	4	4	6
1	14	2	8	3	2	3	4	2	4	3	4	9	2	8	2	6	6
2	12	1	5	1	3	2	3	3	3	3	3	8	2	7	2	3	6
1	12	1	5	2	2	2	4	2	4	3	4	16	4	16	4	6	6
2	12	1	6	3	3	2	4	2	3	3	2	6	1	1	1	3	3
2	14	2	7	2	4	2	4	3	2	3	1	12	3	12	3	2	3
1	14	2	8	3	3	3	4	4	2	4	4	17	4	15	4	6	6
2	12	1	6	3	2	3	4	3	3	3	4	15	4	12	3	6	6
1	14	2	7	3	3	2	4	4	4	4	4	16	4	9	2	2	6
2	14	2	7	2	3	2	1	2	1	3	4	9	2	6	1	5	3
2	11	1	5	3	4	2	4	4	3	3	4	9	2	8.65	2	6	6
1	13	1	6	2	2	2	4	3	2	4	4	12	3	9	2	2	6
1	15	2	7	3	3	2	4	2	2	2	2	6	1	0	1	6	3
1	14	2	8	2	4	2	3	3	2	3	2	8	2	8	2	6	6
2	14	2	8	2	2	3	4	3	3	4	4	9	2	8.65	2	2	6
1	11	1	4	3	2	2	3	4	2	3	2	9	2	9	2	2	2
2	14	2	8	3	3	2	4	4	2	3	4	9	2	9	2	6	6
2	15	2	7	2	3	2	4	3	2	3	3	8	2	8	2	6	6
2	14	2	8	3	1	3	4	3	4	3	4	9	2	9	2	6	6
1	15	2	8	3	4	2	4	3	2	3	2	11	3	8	2	3	6
2	16	2	10	3	3	2	3	3	4	3	4	12	3	9	2	6	6
1	11	1	5	3	3	2	4	2	3	3	2	9	2	9	2	3	3
2	12	1	5	2	3	2	4	3	2	4	4	8	2	8	2	6	6
2	13	1	6	3	3	2	4	2	2	3	2	8	2	6	1	3	3
2	13	1	6	3	3	2	4	2	3	3	4	9	2	9	2	6	6
1	13	1	7	2	2	2	4	4	4	4	2	17	4	12	3	6	6
2	14	2	7	3	3	2	4	4	4	4	4	11	3	11	3	6	6
2	14	2	7	3	3	2	4	4	4	4	4	11	3	11	3	6	6
1	14	2	8	3	3	2	3	3	3	4	2	15	4	12	3	3	3
2	14	2	8	2	2	2	3	2	2	4	3	9	2	8.65	2	5	5
2	15	2	8	3	3	3	4	4	2	3	4	12	3	7	2	2	6
2	15	2	9	2	3	3	4	4	4	4	4	5	1	5	1	1	1
2	16	2	10	3	3	2	1	2	4	3	4	7	2	6	1	6	6
1	16	2	11	2	3	2	4	4	2	2	4	15	4	15	4	3	3
1	12	1	5	3	2	3	4	3	2	3	4	2	1	6	1	6	6
1	12	1	6	3	3	3	4	4	4	4	4	9	2	8.65	2	6	6
2	13	1	7	3	1	3	4	4	3	4	3	16	4	15	4	2	6
2	14	2	7	2	2	2	1	2	2	3	4	9	2	6	1	6	3
1	14	2	7	3	3	2	4	3	2	3	4	10	2	10	3	6	6
1	14	2	6	3	3	2	4	2	2	3	4	10	2	8	2	6	6
1	14	2	7	3	4	2	4	3	2	3	3	12	3	9	2	6	3
1	14	2	7	2	4	2	4	2	2	3	2	8	2	8	2	6	6
2	14	2	7	3	4	2	4	4	3	3	3	9	2	8.65	2	3	3
2	14	2	7	3	3	3	4	2	2	4	4	9	2	6	1	6	6
1	14	2	8	3	3	3	4	3	2	3	2	12	3	9	2	6	3
1	16	2	8	3	2	2	3	2	3	4	4	15	4	12	3	3	6
1	16	2	10	3	3	2	1	2	2	2	2	5	1	8.65	2	3	5
2	11	1	5	3	3	2	4	3	4	3	3	9	2	12	3	3	3
1	11	1	5	3	3	2	4	3	1	3	2	9	2	6	1	2	3
1	12	1	6	2	3	2	4	4	3	3	4	12	3	12	3	2	3
2	15	2	8	2	4	3	4	2	2	3	4	9	2	6	1	6	6
1	12	1	6	3	3	2	4	4	2	3	3	8	2	5	1	6	6
2	16	2	10	3	2	3	4	4	3	2	4	9	2	6	1	3	3
1	14	2	7	3	4	2	1	2	3	3	4	9	2	6	1	3	3
1	14	2	8	3	4	2	4	4	4	4	4	12	3	12	3	6	3
1	14	2	8	3	2	3	4	4	1	3	4	12	3	9	2	6	6
1	15	2	8	3	2	2	3	4	4	4	2	15	4	12	3	6	6
1	15	2	8	3	3	2	4	3	1	3	4	12	3	9	2	6	3
1	15	2	8	3	3	2	4	2	2	2	2	9	2	9	2	5	5
1	16	2	8	3	3	3	4	3	2	4	4	15	4	12	3	6	6
1	16	2	8	3	4	3	4	4	3	3	2	9	2	5	1	6	6
1	16	2	10	1	3	3	3	2	4	3	4	9	2	9	2	3	3
1	16	2	11	3	4	2	4	4	3	4	3	3	1	4	1	6	6
2	16	2	11	3	3	3	4	3	3	3	4	11	3	8	2	6	6
2	11	1	4	3	3	3	4	2	3	4	4	12	3	6	1	6	6
2	11	1	5	2	2	3	4	2	3	4	4	9	2	9	2	3	3
2	11	1	5	2	2	2	4	3	3	4	4	16	4	15	4	6	6
2	13	1	5	3	2	3	4	2	2	3	4	9	2	8.65	2	3	3
2	12	1	6	2	2	2	4	4	2	3	2	12	3	9	2	6	6
2	13	1	7	3	1	3	4	4	4	3	4	16	4	12	3	6	6
2	14	2	8	3	3	3	4	3	4	3	2	6	1	9	2	6	6
2	14	2	7	3	3	3	4	2	2	3	3	9	2	8.65	2	6	6
1	14	2	7	3	3	2	4	4	2	3	2	9	2	3	1	6	6
2	14	2	7	3	3	3	4	4	3	2	4	3	1	1	1	6	6
1	15	2	8	3	2	3	3	2	4	4	4	6	1	9	2	6	2
1	15	2	8	3	4	3	4	4	4	3	2	9	2	9	2	3	3
1	16	2	8	3	3	2	4	4	2	3	2	12	3	6	1	6	6
2	16	2	12	3	2	3	4	2	4	3	4	7	2	6	1	3	3
2	11	1	4	2	3	2	3	3	2	3	4	14	4	12	3	6	4
1	11	1	5	3	2	2	4	3	2	4	3	15	4	14	4	1	6
2	11	1	5	3	2	3	4	2	3	3	4	9	2	8.65	2	6	6
2	12	1	5	3	3	2	4	3	1	3	4	9	2	12	3	6	6
1	12	1	5	2	3	2	3	2	2	3	3	3	1	3	1	3	3
1	12	1	5	3	3	3	3	2	2	4	3	9	2	9	2	5	5
1	13	1	5	3	2	3	4	2	3	4	2	9	2	9	2	6	5
1	13	1	6	3	1	3	4	4	2	3	4	8	2	9	2	6	6
1	13	1	6	3	2	3	1	3	4	3	4	9	2	9	2	6	6
1	13	1	6	3	2	3	3	3	2	3	4	12	3	9	2	3	3
2	12	1	6	3	2	3	4	2	2	3	4	12	3	9	2	3	3
1	15	2	7	3	4	2	4	2	4	3	2	12	3	7	2	1	3
2	14	2	7	3	3	3	4	4	4	3	4	9	2	9	2	6	6
2	14	2	7	3	4	3	2	4	3	3	3	5	1	5	1	3	3
1	14	2	8	3	1	2	4	2	1	2	4	12	3	9	2	3	3
2	14	2	8	3	2	3	4	3	2	3	4	12	3	9	2	6	6
2	14	2	8	2	3	2	4	3	2	2	4	9	2	10	3	6	6
1	15	2	8	3	3	2	3	4	2	3	3	6	1	6	1	3	3
1	16	2	10	3	4	2	3	1	4	4	4	9	2	9	2	6	3
1	16	2	10	3	2	2	3	2	2	3	4	9	2	9	2	6	6
1	16	2	10	3	3	3	4	4	3	3	4	9	2	6	1	3	3
1	11	1	5	3	3	3	4	3	4	3	4	5	1	8	2	6	6
2	12	1	5	1	3	3	4	2	3	2	1	9	2	12	3	3	3
2	12	1	5	3	3	3	4	2	2	3	2	5	1	4	1	6	6
1	13	1	5	3	3	2	4	1	2	3	4	2	1	6	1	5	3
2	13	1	7	3	2	2	4	3	2	4	3	7	2	7	2	3	3
1	13	1	7	3	2	3	4	3	3	4	2	14	4	11	3	2	3
1	14	2	7	3	2	2	4	3	2	3	3	9	2	8.65	2	3	3
1	14	2	7	3	3	3	3	2	2	1	2	5	1	9	2	6	6
2	14	2	7	2	3	2	1	3	2	4	3	9	2	2	1	3	3
2	14	2	7	3	3	3	1	3	4	4	4	15	4	8	2	6	6
1	14	2	6	2	3	2	4	3	4	4	4	9	2	9	2	5	5
1	14	2	8	3	2	3	4	3	3	3	4	7	2	8	2	3	3
1	14	2	8	2	3	2	1	4	2	3	2	11	3	17	4	6	6
1	14	2	8	3	3	2	4	2	3	2	4	12	3	12	3	3	3
1	14	2	8	3	3	3	4	3	2	3	4	9	2	6	1	3	3
2	15	2	8	1	2	2	4	2	4	4	4	6	1	9	2	5	5
2	15	2	8	2	4	2	4	3	4	3	4	6	1	9	2	3	3
1	15	2	8	3	2	2	3	4	4	4	4	12	3	15	4	6	1
2	15	2	8	3	3	2	4	2	3	3	4	12	3	11	3	6	6
1	16	2	10	3	1	3	4	4	2	3	4	13	4	9	2	6	6
1	16	2	10	3	4	2	4	2	2	3	1	6	1	6	1	3	3
2	16	2	11	3	4	3	4	2	2	3	2	6	1	6	1	3	3
2	16	2	11	3	2	2	4	3	2	3	4	9	2	9	2	2	6
2	11	1	5	3	3	2	4	3	4	3	4	9	2	8.65	2	6	6
1	11	1	5	3	3	2	4	2	2	3	4	9	2	8.65	2	6	3
1	11	1	5	3	3	2	4	3	2	4	4	7	2	6	1	6	3
1	11	1	5	3	2	3	4	3	2	3	4	9	2	12	3	3	6
2	12	1	5	3	3	2	4	3	2	3	4	9	2	2	1	6	6
1	12	1	5	2	2	2	3	2	2	4	3	9	2	8.65	2	5	5
1	13	1	5	2	4	3	4	4	4	3	2	12	3	9	2	2	6
1	12	1	6	3	2	2	4	3	2	3	4	9	2	6	1	3	3
2	13	1	6	3	2	3	4	3	2	3	2	11	3	8	2	3	3
2	13	1	6	3	3	3	4	3	4	3	4	12	3	12	3	5	5
1	13	1	6	3	1	3	4	3	2	3	4	12	3	9	2	3	6
1	13	1	7	3	3	2	4	4	4	3	4	12	3	12	3	6	6
2	13	1	7	2	3	2	4	3	2	3	4	9	2	9	2	6	6
1	13	1	7	2	3	2	4	2	3	4	4	9	2	9	2	6	6
2	13	1	7	3	2	3	4	4	3	3	4	9	2	6	1	3	3
1	14	2	8	3	3	2	4	2	3	1	3	9	2	9	2	6	6
2	12	1	5	3	2	2	4	2	3	3	4	9	2	9	2	6	6
1	14	2	7	3	3	2	4	1	2	3	4	8	2	8	2	3	6
2	14	2	8	3	3	3	4	3	2	4	2	12	3	9	2	3	3
1	14	2	7	3	2	2	4	3	3	2	4	8	2	5	1	5	5
1	14	2	7	2	2	2	4	2	2	4	4	9	2	8.65	2	5	5
2	14	2	7	3	1	3	4	3	2	4	2	9	2	9	2	6	3
2	14	2	7	2	2	3	4	3	3	4	2	9	2	7	2	3	3
1	14	2	7	3	3	3	4	2	2	3	4	9	2	9	2	6	6
1	14	2	7	3	2	2	4	4	2	3	4	9	2	8.65	2	6	6
2	14	2	7	3	2	3	4	1	3	3	4	6	1	6	1	6	6
2	14	2	7	2	1	2	4	3	3	3	2	12	3	15	4	6	6
1	14	2	7	3	2	2	1	3	4	4	4	11	3	9	2	6	6
1	14	2	8	3	2	3	4	2	4	3	3	7	2	5	1	3	3
2	14	2	8	3	3	2	4	4	4	4	4	12	3	15	4	6	6
1	15	2	8	3	3	3	3	3	4	2	2	14	4	14	4	3	3
1	15	2	8	3	3	3	4	3	2	3	4	9	2	6	1	3	3
1	15	2	8	3	3	2	4	2	2	4	3	9	2	9	2	6	6
1	16	2	8	3	3	3	4	4	2	4	4	16	4	15	4	6	6
1	16	2	10	2	2	2	4	2	2	3	2	16	4	16	4	2	6
2	16	2	11	3	2	2	4	3	3	3	4	9	2	8.65	2	5	5
2	11	1	4	3	2	3	4	4	2	2	3	14	4	14	4	6	6
2	12	1	4	3	2	2	4	4	2	3	4	12	3	14	4	6	6
1	11	1	5	2	4	3	4	3	2	3	2	9	2	9	2	3	6
1	12	1	5	3	3	3	4	3	2	3	4	15	4	15	4	6	6
1	12	1	5	3	2	2	4	2	4	3	4	16	4	13	4	3	3
2	12	1	6	3	3	2	4	2	4	3	2	9	2	12	3	6	3
1	13	1	7	3	3	3	4	3	4	3	4	14	4	8	2	2	3
1	13	1	7	2	2	3	4	4	3	3	4	10	2	10	3	6	6
1	15	2	11	2	3	2	4	2	3	3	2	11	3	11	3	6	6
2	12	1	4	2	3	3	4	2	2	3	3	8	2	3	1	3	3
2	11	1	5	2	2	2	3	2	2	4	3	9	2	8.65	2	5	5
1	15	2	8	3	3	3	4	4	2	3	4	9	2	12	3	3	6
2	14	2	7	3	3	2	3	3	1	2	2	9	2	6	1	3	3
2	14	2	7	3	3	3	4	2	4	4	4	10	2	6	1	1	3
1	14	2	7	3	2	2	3	2	3	3	4	16	4	9	2	2	6
2	14	2	7	3	2	3	4	3	2	3	4	15	4	12	3	6	6
1	14	2	7	3	3	2	4	3	2	3	4	4	1	6	1	3	3
1	14	2	7	3	2	3	4	4	3	4	4	15	4	19	4	6	4
2	14	2	8	3	3	3	4	4	2	3	4	18	4	26	4	6	6
1	14	2	8	2	2	2	4	4	4	3	4	12	3	9	2	2	3
1	14	2	8	3	1	2	3	3	3	2	4	9	2	9	2	3	3
2	14	2	8	3	2	3	4	2	2	3	2	12	3	11	3	2	4
2	15	2	8	3	1	3	4	4	2	2	3	12	3	12	3	3	3
1	15	2	8	2	3	3	4	4	3	4	2	14	4	14	4	1	1
2	15	2	8	2	2	2	4	2	3	3	4	5	1	5	1	6	6
2	16	2	10	3	2	3	4	3	3	3	4	9	2	8.65	2	3	3
1	16	2	11	3	1	2	3	2	4	3	2	8	2	8	2	3	6
2	16	2	12	3	2	3	4	1	1	1	4	12	3	6	1	6	3
2	11	1	4	3	3	3	4	4	4	3	4	4	1	7	2	6	3
2	11	1	4	3	3	3	4	3	4	4	4	6	1	9	2	6	6
1	11	1	5	2	2	3	4	4	2	4	4	12	3	15	4	6	6
1	11	1	5	3	3	3	4	2	1	3	4	8	2	8	2	3	6
2	12	1	5	2	3	2	4	4	4	4	2	8	2	8	2	6	3
1	12	1	5	3	2	3	4	4	4	4	3	13	4	15	4	1	4
1	13	1	5	3	3	2	3	4	2	4	4	9	2	8.65	2	6	6
2	13	1	5	3	2	3	4	3	2	3	4	9	2	9	2	6	2
2	11	1	6	3	2	3	4	4	4	4	4	12	3	12	3	6	6
2	12	1	6	3	2	2	4	4	2	3	4	12	3	12	3	2	6
2	12	1	6	3	3	2	4	3	2	3	2	15	4	9	2	6	6
1	13	1	6	3	2	2	4	2	2	3	4	6	1	6	1	5	5
1	13	1	6	3	3	2	4	4	2	3	2	15	4	15	4	3	3
2	13	1	6	2	2	2	4	4	2	3	2	22	4	23	4	2	6
2	13	1	7	3	3	3	4	4	2	3	4	18	4	16	4	6	6
2	15	2	8	3	2	3	4	2	2	3	2	15	4	9	2	6	6
2	13	1	6	3	3	3	4	4	2	4	4	8	2	11	3	6	6
2	16	2	8	3	3	2	4	4	3	4	2	9	2	8.65	2	1	6
2	14	2	8	3	3	2	3	3	2	2	1	8	2	3	1	6	6
2	14	2	7	3	3	2	4	3	3	4	4	9	2	9	2	6	6
2	14	2	7	3	3	2	4	3	4	2	4	9	2	9	2	6	6
1	14	2	7	3	3	2	4	3	4	2	4	6	1	7	2	6	6
1	14	2	7	3	3	2	4	3	4	2	4	6	1	7	2	6	6
2	14	2	7	3	2	3	4	4	2	4	4	9	2	12	3	6	6
1	14	2	7	3	2	2	4	3	2	3	4	9	2	12	3	6	6
1	14	2	7	3	2	2	4	3	2	4	4	9	2	16	4	3	3
2	14	2	7	3	3	3	1	2	4	4	4	9	2	9	2	6	6
1	15	2	7	3	2	2	4	3	2	3	4	3	1	0	1	6	6
1	14	2	8	3	3	2	4	3	2	3	4	12	3	12	3	3	3
1	14	2	8	3	4	2	4	2	2	3	2	8	2	7	2	3	3
1	14	2	8	3	3	2	4	3	2	2	4	9	2	6	1	2	6
2	14	2	8	1	2	3	4	4	3	4	3	9	2	6	1	6	6
1	14	2	8	3	2	2	1	1	3	4	4	9	2	9	2	5	3
2	14	2	8	3	3	3	3	2	2	2	4	8	2	8	2	3	6
1	14	2	8	3	3	2	4	3	4	3	3	9	2	8.65	2	6	6
2	15	2	8	3	3	2	4	2	2	3	4	1	1	0	1	6	6
2	15	2	8	3	3	3	4	3	4	4	4	12	3	9	2	6	6
1	16	2	10	3	2	3	4	2	4	4	2	16	4	12	3	6	6
2	16	2	10	2	2	2	4	1	1	3	4	8	2	8	2	5	5
2	16	2	10	2	2	2	4	3	3	4	4	6	1	6	1	3	3
2	16	2	11	3	3	3	4	3	2	3	4	15	4	15	4	2	3
2	16	2	11	3	3	2	4	3	4	2	4	9	2	9	2	6	6
1	11	1	4	3	2	2	4	4	2	3	4	9	2	1	1	6	6
2	12	1	4	3	2	3	4	4	2	4	4	13	4	15	4	6	6
2	11	1	5	2	3	2	4	2	2	3	2	9	2	6	1	6	3
1	12	1	5	3	3	3	4	2	3	2	4	9	2	9	2	6	6
2	12	1	5	3	3	3	4	2	3	2	4	4	1	3	1	4	5
2	12	1	5	1	3	3	3	3	2	3	4	12	3	12	3	2	6
2	12	1	5	3	4	2	4	3	4	3	2	9	2	9	2	6	6
1	13	1	5	3	2	3	4	3	3	4	3	11	3	11	3	6	6
1	13	1	5	3	2	2	4	2	3	3	4	16	4	16	4	1	1
1	12	1	6	3	2	2	4	2	3	3	3	9	2	9	2	6	6
1	13	1	6	3	3	2	4	2	4	2	3	2	1	3	1	2	5
2	13	1	6	3	3	3	4	2	4	3	4	9	2	12	3	6	6
2	13	1	6	3	2	3	4	3	2	4	2	9	2	8.65	2	6	6
2	14	2	8	3	3	3	4	2	4	3	4	9	2	6	1	3	3
1	11	1	5	3	3	3	1	4	2	3	4	9	2	12	3	6	6
2	11	1	5	3	3	3	1	4	2	3	4	9	2	12	3	6	6
2	14	2	7	3	3	2	4	3	2	3	3	12	3	15	4	3	3
1	13	1	6	3	2	3	4	4	4	3	4	16	4	12	3	6	3
2	14	2	7	3	1	3	4	3	4	3	4	12	3	8	2	6	6
1	14	2	7	3	3	3	4	4	4	4	4	9	2	9	2	6	6
2	14	2	7	3	2	2	4	2	3	3	4	11	3	8	2	3	6
1	14	2	7	3	2	2	4	3	4	4	4	9	2	8.65	2	2	3
1	14	2	7	2	3	3	4	3	2	3	4	10	2	10	3	3	3
2	14	2	7	3	1	3	4	3	2	3	4	9	2	12	3	6	6
1	14	2	7	2	3	3	4	2	4	3	2	9	2	12	3	6	6
2	14	2	8	3	2	2	1	3	2	3	4	6	1	12	3	6	2
2	14	2	8	3	2	3	3	3	2	4	4	16	4	16	4	6	6
1	14	2	8	3	2	3	4	3	2	3	4	6	1	6	1	6	6
2	15	2	8	3	2	2	4	3	2	3	4	9	2	9	2	6	6
1	16	2	8	3	3	2	4	2	4	3	2	9	2	9	2	6	6
2	11	1	4	3	2	3	4	4	4	4	4	15	4	15	4	2	6
1	12	1	4	3	3	3	4	2	4	4	4	9	2	9	2	6	6
1	12	1	4	3	3	3	4	3	2	3	4	9	2	9	2	3	3
2	11	1	5	1	3	3	4	3	3	2	2	9	2	15	4	2	4
2	11	1	5	3	3	3	1	2	4	4	4	9	2	9	2	3	3
1	11	1	5	3	3	3	4	2	4	3	4	9	2	8.65	2	6	6
1	11	1	5	3	2	3	4	3	3	3	2	12	3	12	3	6	6
1	11	1	5	3	3	3	4	3	4	3	4	6	1	6	1	3	5
2	12	1	5	3	2	3	4	3	2	2	3	12	3	15	4	3	3
1	12	1	5	3	3	2	4	2	4	3	4	8	2	8	2	3	3
2	12	1	6	2	2	2	3	2	2	3	3	9	2	8.65	2	5	5
1	12	1	6	3	2	2	1	2	2	3	4	9	2	6	1	5	3
1	13	1	6	3	3	2	4	2	4	3	4	8	2	8	2	3	3
2	13	1	7	3	1	3	4	4	2	3	4	15	4	15	4	6	6
1	12	1	6	3	2	2	4	3	3	3	4	9	2	9	2	3	3
2	14	2	7	3	1	3	4	2	3	4	4	6	1	6	1	6	6
1	14	2	7	2	2	2	4	3	3	2	4	7	2	3	1	6	6
1	14	2	8	3	3	2	4	3	2	3	3	16	4	17	4	1	6
2	14	2	8	3	2	3	3	4	4	4	4	12	3	12	3	3	3
1	14	2	8	3	3	2	4	2	4	3	2	9	2	9	2	6	6
2	14	2	8	2	2	2	3	2	2	4	3	9	2	8.65	2	5	5
2	14	2	8	3	3	3	4	3	2	3	2	9	2	12	3	6	3
2	16	2	10	3	2	2	4	3	2	3	4	9	2	9	2	6	6
2	11	1	4	3	3	3	4	2	3	3	4	8	2	7	2	6	6
2	11	1	5	3	3	2	4	2	3	3	4	8	2	8	2	3	3
2	11	1	5	3	2	2	4	4	2	3	4	12	3	12	3	6	6
1	11	1	5	3	2	3	4	3	2	4	2	9	2	15	4	2	1
1	11	1	5	2	2	3	4	3	2	3	4	6	1	12	3	6	2
2	12	1	5	3	2	2	4	3	2	3	3	9	2	9	2	6	6
1	11	1	6	3	2	2	4	4	4	4	4	10	2	10	3	6	3
2	12	1	6	3	3	2	4	3	4	3	4	9	2	9	2	6	6
2	12	1	6	3	2	2	4	3	2	3	4	12	3	12	3	2	6
2	16	2	11	3	3	2	4	3	2	3	2	9	2	8.65	2	3	6
2	14	2	7	3	3	2	4	3	2	3	4	9	2	9	2	6	6
2	14	2	7	3	2	3	4	4	4	3	4	6	1	6	1	6	6
1	14	2	7	3	2	2	2	4	3	2	4	5	1	6	1	6	6
1	14	2	7	3	3	3	4	3	2	3	4	15	4	15	4	3	3
2	15	2	7	3	2	2	4	4	4	3	4	9	2	9	2	6	6
2	14	2	8	3	2	3	4	3	3	3	4	9	2	7	2	3	3
2	14	2	8	3	1	3	4	4	2	3	3	12	3	12	3	6	6
2	14	2	8	3	1	3	4	2	2	4	3	6	1	6	1	6	6
1	14	2	8	2	1	3	1	3	2	3	4	9	2	8.65	2	6	6
2	15	2	8	3	2	3	4	2	4	4	4	12	3	9	2	6	6
1	15	2	8	3	1	2	4	4	4	4	4	11	3	9	2	2	3
2	16	2	10	3	3	3	3	3	3	3	4	7	2	6	1	6	3
2	16	2	10	3	2	2	1	4	3	3	4	12	3	12	3	6	6
1	16	2	11	3	2	3	4	3	1	4	4	7	2	8	2	3	3
2	11	1	4	3	1	2	4	2	4	2	2	8	2	8	2	6	6
2	11	1	5	3	3	2	4	2	2	3	4	8	2	8	2	6	6
1	11	1	5	3	3	2	4	4	4	4	4	9	2	8.65	2	6	6
2	12	1	5	3	2	3	4	4	2	3	4	16	4	16	4	6	6
2	12	1	5	2	3	2	4	2	2	3	2	9	2	8	2	6	6
2	13	1	5	3	4	3	4	3	1	3	4	12	3	18	4	2	2
2	12	1	6	3	3	2	4	2	3	4	2	7	2	6	1	3	3
1	12	1	6	3	3	2	4	2	4	3	2	9	2	11	3	6	6
2	14	2	7	3	2	2	4	3	3	3	4	9	2	8.65	2	1	1
2	14	2	7	3	2	3	4	3	4	4	4	9	2	8.65	2	2	3
2	14	2	8	3	3	2	4	3	3	3	2	8	2	8	2	6	6
2	14	2	8	3	2	2	4	3	3	3	3	5	1	7	2	6	6
2	16	2	11	3	4	3	3	3	2	3	2	4	1	2	1	3	3
2	11	1	5	3	2	2	4	1	2	3	4	9	2	8.65	2	5	3
1	12	1	5	3	2	2	4	3	4	4	2	12	3	9	2	2	3
2	12	1	5	3	3	2	3	2	2	3	4	9	2	9	2	3	3
2	12	1	5	3	1	3	4	2	4	3	2	6	1	9	2	3	3
1	12	1	5	3	3	3	4	4	4	3	2	9	2	8.65	2	6	6
1	12	1	5	3	2	2	4	2	3	3	4	8	2	8	2	5	5
1	13	1	5	3	4	3	4	2	3	3	4	9	2	8.65	2	6	6
1	13	1	6	3	1	3	4	2	2	4	4	9	2	9	2	6	6
2	13	1	6	3	2	2	4	4	4	4	4	12	3	8	2	6	6
2	14	2	7	3	4	2	4	3	3	3	4	9	2	9	2	6	6
2	14	2	7	3	1	3	4	4	4	3	3	16	4	12	3	1	6
1	14	2	8	2	2	2	1	3	2	2	4	12	3	12	3	3	6
1	11	1	4	3	3	3	4	3	1	2	4	9	2	9	2	3	3
2	11	1	5	3	2	3	4	2	2	3	4	6	1	5	1	3	3
2	11	1	5	3	2	3	4	2	2	3	4	6	1	5	1	3	3
1	12	1	5	3	2	3	4	3	1	3	4	12	3	12	3	6	6
2	12	1	6	3	2	3	4	1	2	3	4	8	2	8	2	5	5
1	13	1	6	3	3	3	4	3	2	3	4	7	2	6	1	6	6
2	13	1	7	2	1	2	1	2	4	3	4	4	1	4	1	6	6
2	14	2	8	3	1	2	2	4	4	4	4	4	1	3	1	6	6
2	16	2	12	3	1	1	3	4	4	4	4	2	1	4	1	6	6
2	14	2	8	3	2	2	1	4	3	3	4	5	1	5	1	1	4
2	14	2	9	3	2	2	3	4	2	3	4	5	1	5	1	2	2
1	12	1	6	3	4	2	3	3	3	4	2	15	4	15	4	6	3
1	14	2	8	3	4	2	4	4	2	3	4	5	1	4	1	2	3
2	14	2	9	3	2	2	3	4	4	2	4	3	1	3	1	3	3
1	16	2	10	2	1	2	2	4	4	1	4	3	1	2	1	6	6
2	16	2	10	3	4	2	1	2	3	2	3	9	2	12	3	6	3
1	14	2	8	1	4	2	4	4	4	4	4	10	2	5	1	6	6
2	15	2	8	3	3	3	4	4	3	4	3	9	2	9	2	3	3
1	15	2	8	3	3	2	4	4	3	3	4	9	2	8.65	2	6	6
2	14	2	8	1	1	2	1	1	4	4	3	3	1	3	1	3	3
2	14	2	8	2	1	2	3	1	3	3	1	2	1	3	1	1	6
2	13	1	7	2	1	2	3	4	3	3	4	3	1	1	1	3	3
2	14	2	8	3	2	2	3	4	4	3	4	3	1	5	1	6	1
2	13	1	7	3	1	2	3	3	4	4	2	4	1	3	1	3	3
2	14	2	8	3	1	1	4	3	4	4	2	3	1	3	1	3	3
2	15	2	10	2	2	2	1	4	4	3	4	3	1	4	1	6	1
2	16	2	11	3	4	2	4	3	3	3	4	9	2	8.65	2	6	6
2	16	2	11	2	3	2	4	4	2	4	4	4	1	4	1	6	6
2	16	2	11	3	1	2	4	3	2	4	4	5	1	4	1	6	6
2	15	2	9	3	4	2	3	3	3	3	3	2	1	3	1	6	6
2	16	2	10	1	3	2	4	4	3	3	3	5	1	5	1	2	2
2	16	2	11	3	2	1	3	4	4	4	3	4	1	5	1	6	4
2	12	1	6	3	3	2	3	3	4	3	4	4	1	3	1	6	6
2	14	2	8	2	1	2	4	3	4	3	1	3	1	2	1	3	6
2	14	2	8	3	2	1	4	4	2	4	4	5	1	5	1	2	2
2	14	2	8	3	1	2	1	4	4	4	3	4	1	4	1	6	3
1	16	2	9	3	1	2	1	4	4	1	1	3	1	3	1	6	6
1	16	2	10	3	2	3	4	1	2	2	4	9	2	9	2	5	6
2	16	2	10	2	3	3	4	3	3	3	2	9	2	8.65	2	6	6
1	14	2	8	2	1	2	3	3	3	3	4	4	1	4	1	3	3
2	13	1	7	3	1	2	1	3	4	4	1	3	1	4	1	3	6
2	13	1	7	3	3	3	3	2	2	2	4	9	2	12	3	6	6
2	16	2	10	2	2	3	4	4	4	4	1	9	2	9	2	6	6
2	16	2	10	3	3	2	4	2	2	3	4	6	1	7	2	6	6
2	16	2	11	2	4	3	2	4	4	2	4	4	1	4	1	6	6
1	13	1	7	3	4	3	4	1	1	4	4	9	2	9	2	5	5
1	14	2	7	2	2	2	1	1	4	3	3	3	1	3	1	6	5
2	16	2	10	3	3	2	4	3	2	2	4	10	2	15	4	2	6
1	13	1	7	2	2	2	4	3	2	3	3	9	2	9	2	3	6
1	15	2	8	2	3	2	4	2	1	3	4	9	2	7	2	3	3
2	16	2	10	3	3	2	4	4	4	3	2	15	4	15	4	6	6
1	14	2	8	3	2	2	4	2	4	2	3	9	2	9	2	6	3
2	16	2	11	3	2	3	3	4	3	4	2	9	2	6	1	6	6
1	14	2	8	3	3	3	2	1	1	3	4	11	3	7	2	2	6
2	12	1	6	3	1	3	4	2	2	2	3	9	2	6	1	3	3
2	16	2	10	1	3	2	4	4	2	3	3	15	4	11	3	2	6
1	16	2	10	2	3	2	4	1	3	4	4	8	2	3	1	3	3
2	16	2	11	3	1	2	4	2	1	3	4	12	3	9	2	2	6
1	14	2	6	2	1	3	4	2	4	3	4	9	2	12	3	2	6
2	14	2	8	3	3	2	4	4	4	3	4	8	2	8	2	6	6
2	14	2	8	3	2	3	4	3	4	4	4	8	2	8	2	6	6
2	16	2	10	3	3	3	3	2	3	3	4	12	3	12	3	6	6
2	16	2	10	3	2	2	4	3	3	4	4	16	4	16	4	3	3
2	16	2	10	3	2	2	4	2	2	3	4	9	2	12	3	3	3
2	16	2	12	2	3	2	4	4	4	4	4	12	3	12	3	6	6
1	13	1	6	3	3	2	4	4	4	4	2	11	3	7	2	1	6
2	16	2	10	3	3	2	4	3	3	3	4	2	1	6	1	6	3
2	14	2	7	3	3	2	3	2	1	3	4	11	3	8	2	5	5
1	14	2	8	3	2	2	4	3	2	3	4	9	2	9	2	3	3
1	16	2	10	3	2	3	4	3	4	3	4	8	2	8	2	6	6
2	16	2	10	3	2	2	4	4	3	3	2	16	4	15	4	6	6
2	16	2	10	3	4	2	4	4	4	3	4	9	2	9	2	2	2
1	13	1	6	2	4	3	3	3	2	3	2	9	2	9	2	3	2
2	13	1	6	2	2	2	3	2	2	4	3	9	2	8.65	2	5	5
1	13	1	7	3	3	3	4	3	3	3	4	8	2	8	2	3	3
2	16	2	10	3	2	2	4	3	3	3	4	9	2	9	2	2	3
1	16	2	10	3	3	1	4	4	2	4	2	12	3	9	2	6	6
2	15	2	7	3	2	2	4	2	4	4	4	9	2	9	2	6	6
1	16	2	11	2	3	2	4	2	4	3	4	9	2	8.65	2	6	6
1	13	1	7	3	2	2	4	2	2	4	4	6	1	9	2	3	3
1	13	1	7	3	2	2	4	4	2	2	4	12	3	12	3	2	2
2	16	2	10	2	2	2	3	4	3	3	2	9	2	8.65	2	6	2
2	13	1	7	3	2	2	4	3	2	3	4	15	4	11	3	3	3
1	13	1	7	3	1	2	4	4	2	4	3	15	4	15	4	1	6
1	13	1	7	3	1	2	4	4	2	3	4	9	2	8.65	2	2	6
1	13	1	7	3	3	2	4	3	2	3	4	9	2	11	3	6	6
1	14	2	8	3	3	3	4	2	4	3	4	9	2	4	1	3	3
2	15	2	7	3	3	2	4	2	3	2	3	9	2	8.65	2	6	6
1	14	2	8	3	2	3	4	2	2	3	4	12	3	9	2	3	3
1	14	2	8	3	3	2	4	4	2	3	4	8	2	8	2	6	3
2	15	2	8	3	2	3	4	3	3	4	3	6	1	9	2	2	6
2	15	2	8	3	2	3	4	3	3	4	4	6	1	9	2	2	6
2	16	2	10	3	3	3	4	2	2	3	4	6	1	6	1	2	6
1	12	1	5	3	2	3	4	4	3	3	4	9	2	6	1	6	6
1	12	1	6	3	2	3	4	4	1	3	2	8	2	11	3	6	6
1	12	1	6	3	3	2	4	3	2	4	4	9	2	12	3	6	6
2	13	1	7	3	2	2	4	4	4	4	4	12	3	16	4	6	6
2	13	1	7	3	2	2	4	2	2	4	4	9	2	9	2	3	3
1	15	2	8	3	2	3	4	4	3	3	3	8	2	11	3	6	6
1	15	2	8	3	2	2	4	2	4	3	4	6	1	0	1	6	6
1	15	2	8	3	2	3	4	2	2	3	4	9	2	8.65	2	3	6
1	16	2	8	3	3	2	1	2	3	3	4	12	3	9	2	6	6
2	15	2	9	3	2	3	4	3	1	3	4	9	2	9	2	3	3
1	16	2	11	3	2	2	4	3	4	4	4	9	2	9	2	6	6
1	16	2	11	3	2	2	4	3	4	4	4	9	2	9	2	6	6
1	13	1	6	3	3	2	4	4	3	4	4	6	1	6	1	6	6
1	13	1	7	3	2	3	4	2	2	3	4	9	2	6	1	3	3
1	15	2	8	3	3	3	4	2	3	4	4	9	2	9	2	6	6
2	16	2	10	3	3	2	4	2	2	4	3	18	4	16	4	4	2
2	16	2	10	3	3	3	4	3	2	3	4	9	2	9	2	6	6
2	16	2	10	3	2	3	4	1	1	4	4	2	1	1	1	3	3
2	16	2	10	3	2	3	4	3	4	3	4	15	4	15	4	6	3
1	13	1	7	3	3	2	4	3	4	2	4	12	3	9	2	6	3
2	13	1	7	3	2	3	4	4	4	3	2	16	4	16	4	2	2
2	14	2	7	3	2	3	4	3	4	4	3	7	2	12	3	2	6
2	14	2	7	3	2	2	4	3	1	3	4	12	3	5	1	3	3
2	16	2	10	3	2	3	4	2	3	4	4	9	2	13	4	6	3
1	11	1	5	3	3	2	4	1	3	2	4	6	1	6	1	6	3
1	13	1	7	3	3	3	4	2	3	3	4	7	2	6	1	2	6
2	13	1	7	3	3	3	4	4	2	2	4	12	3	9	2	3	6
2	14	2	7	3	3	3	4	3	4	4	3	6	1	6	1	3	6
1	15	2	8	3	2	2	4	3	3	3	4	9	2	9	2	6	6
2	16	2	10	3	2	2	4	2	2	3	4	9	2	9	2	6	6
2	12	1	6	3	2	3	4	2	2	3	4	9	2	9	2	3	3
2	13	1	7	3	2	2	4	2	2	3	2	9	2	12	3	5	5
2	13	1	7	3	1	3	4	3	4	4	4	8	2	8	2	6	6
1	13	1	7	3	4	2	4	2	2	3	4	12	3	9	2	6	6
2	15	2	8	2	2	2	3	3	4	3	4	2	1	4	1	6	6
2	16	2	9	3	1	2	4	4	4	3	3	3	1	4	1	6	6
2	15	2	9	3	3	2	3	3	4	3	3	3	1	4	1	6	6
2	15	2	7	2	2	2	1	4	4	1	2	3	1	3	1	2	6
2	13	1	7	3	2	2	4	3	3	3	1	2	1	2	1	3	3
1	15	2	8	3	4	2	4	3	3	3	2	9	2	3	1	2	3
2	15	2	9	2	2	2	1	4	4	3	1	2	1	3	1	6	3
2	16	2	10	3	4	2	4	1	1	2	4	9	2	1	1	6	6
1	14	2	8	3	2	3	4	4	3	3	4	8	2	12	3	2	6
2	15	2	8	3	3	3	4	3	1	3	4	10	2	10	3	6	5
2	14	2	7	3	2	3	4	4	3	4	3	6	1	8	2	6	6
1	14	2	7	3	3	3	4	2	4	3	4	8	2	7	2	6	6
1	14	2	7	3	3	3	3	1	2	3	4	8	2	7	2	6	6
1	14	2	7	3	2	2	3	2	2	3	4	9	2	9	2	6	6
1	13	1	5	3	2	2	4	3	2	4	4	9	2	9	2	6	6
1	14	2	7	3	2	3	4	4	4	3	4	12	3	15	4	6	3
1	15	2	8	3	2	2	3	4	2	2	3	14	4	14	4	6	6
1	13	1	6	2	2	2	4	4	4	2	4	12	3	12	3	6	6
1	13	1	7	3	2	3	4	4	2	4	4	15	4	18	4	6	6
1	15	2	8	3	2	2	4	2	2	3	4	4	1	3	1	6	6
1	15	2	8	3	3	2	4	4	3	3	4	15	4	15	4	6	6
2	14	2	7	3	2	2	4	3	4	3	2	8	2	10	3	3	6
2	12	1	6	3	3	2	3	4	2	3	3	8	2	8	2	6	6
1	13	1	7	2	2	3	4	2	3	3	4	9	2	8.65	2	6	6
1	15	2	7	3	3	3	4	3	2	3	4	8	2	9	2	3	3
1	15	2	8	3	3	2	1	1	2	3	2	9	2	8.65	2	6	6
1	13	1	7	2	2	3	3	2	2	3	3	9	2	6	1	6	6
2	15	2	8	2	3	2	3	3	4	3	2	3	1	3	1	3	3
2	16	2	11	3	2	3	4	4	3	4	4	3	1	3	1	6	6
2	15	2	9	2	1	2	1	3	1	3	4	4	1	5	1	2	6
1	15	2	10	3	4	2	1	4	4	3	3	5	1	5	1	6	4
2	13	1	7	2	1	2	3	3	1	3	1	3	1	3	1	3	3
2	16	2	9	2	3	2	3	4	4	4	4	4	1	3	1	2	2
2	16	2	11	3	1	2	1	4	3	4	4	4	1	4	1	2	1
2	14	2	7	1	2	2	3	4	4	3	4	4	1	3	1	3	3
2	14	2	7	3	3	2	3	3	3	3	4	8	2	8	2	2	6
2	16	2	8	2	2	2	3	2	3	2	4	2	1	2	1	5	5
1	16	2	10	2	3	2	4	4	4	3	4	3	1	5	1	6	6
2	13	1	7	2	3	2	3	2	1	2	4	3	1	2	1	6	3
2	16	2	10	3	3	2	3	4	4	4	2	9	2	12	3	6	6
2	15	2	9	3	2	3	4	2	2	1	4	3	1	2	1	6	6
2	15	2	10	2	2	2	1	1	4	1	4	3	1	3	1	3	3
2	12	1	5	3	4	3	4	4	4	4	3	9	2	2	1	6	6
2	15	2	8	2	3	1	1	3	4	4	2	2	1	4	1	6	6
2	16	2	10	2	2	2	4	4	4	3	4	8	2	8	2	6	6
1	16	2	10	3	4	2	4	1	1	3	2	2	1	2	1	5	5
2	16	2	11	2	3	2	4	4	4	3	4	4	1	3	1	6	6
2	16	2	11	2	2	3	4	4	2	3	4	12	3	9	2	2	3
2	14	2	7	2	3	2	4	4	4	4	3	9	2	8.65	2	1	3
2	16	2	10	3	2	2	3	3	2	3	2	16	4	9	2	2	4
1	16	2	10	3	2	2	1	3	1	3	4	9	2	9	2	6	6
1	16	2	11	2	4	2	4	3	2	2	2	3	1	4	1	5	5
2	16	2	10	3	4	3	4	2	1	4	4	5	1	2	1	3	3
2	16	2	8	3	1	2	4	3	4	4	4	4	1	4	1	6	6
2	13	1	6	2	4	1	1	4	2	1	4	4	1	3	1	3	6
2	15	2	9	2	1	2	1	2	2	2	4	3	1	3	1	3	6
2	15	2	9	2	2	3	4	2	1	4	1	2	1	4	1	3	6
2	15	2	10	2	2	3	3	3	4	4	2	4	1	3	1	2	6
2	14	2	8	2	2	1	3	4	4	3	2	4	1	4	1	2	6
2	13	1	7	1	3	3	3	3	2	3	3	5	1	5	1	1	1
2	14	2	9	3	2	2	4	2	2	2	4	3	1	2	1	6	6
2	15	2	9	3	1	2	1	3	4	4	3	3	1	4	1	3	6
2	16	2	10	2	2	2	4	3	4	3	4	3	1	2	1	3	6
2	14	2	8	2	4	2	3	3	3	4	4	4	1	4	1	3	3
2	15	2	9	2	2	2	3	4	4	3	4	5	1	5	1	1	6
2	15	2	9	2	1	3	1	3	3	3	1	3	1	2	1	6	6
2	16	2	10	1	4	1	3	2	2	1	2	9	2	6	1	6	6
2	16	2	10	3	2	2	3	4	2	3	4	5	1	5	1	1	1
2	16	2	11	2	2	2	3	4	4	2	3	4	1	1	1	5	5
2	16	2	11	3	3	2	4	2	2	3	4	9	2	12	3	5	2
2	13	1	7	2	1	2	1	4	4	3	2	4	1	4	1	3	6
2	14	2	8	3	4	3	4	4	4	4	4	4	1	3	1	3	3
1	14	2	9	2	2	1	4	3	2	3	1	3	1	5	1	6	1
2	15	2	9	3	1	2	3	4	4	3	4	3	1	3	1	6	6
2	16	2	12	3	3	3	4	4	4	3	3	5	1	4	1	6	6
2	16	2	10	1	1	1	4	4	2	4	3	2	1	4	1	3	6
2	16	2	10	2	4	2	3	2	4	4	4	18	4	15	4	2	6
2	16	2	10	3	2	2	3	4	2	3	4	3	1	2	1	6	6
2	16	2	11	3	2	2	4	4	2	4	2	4	1	4	1	3	6
2	16	2	12	3	2	3	3	4	3	4	4	4	1	5	1	6	6
2	11	1	6	2	4	2	3	3	3	1	1	4	1	4	1	5	6
2	16	2	8	3	1	3	2	4	4	2	4	3	1	3	1	6	6
1	15	2	10	2	2	2	4	3	4	4	4	4	1	4	1	1	1
2	14	2	7	3	3	2	4	4	3	3	4	3	1	4	1	6	6
2	14	2	8	3	1	3	4	3	2	3	4	9	2	9	2	3	6
1	14	2	8	3	2	2	4	2	2	3	4	12	3	9	2	6	6
1	15	2	8	3	3	2	4	2	4	4	2	3	1	9	2	3	3
2	16	2	10	3	3	2	4	4	4	4	2	9	2	8.65	2	6	1
1	12	1	6	2	3	2	4	2	2	3	4	9	2	9	2	5	5
2	14	2	8	2	3	3	3	2	3	3	2	7	2	6	1	3	3
1	15	2	8	3	3	2	4	2	2	3	4	9	2	8.65	2	6	6
1	15	2	8	3	3	2	4	2	2	3	4	9	2	8.65	2	6	6
2	16	2	10	3	3	2	4	2	2	4	3	15	4	12	3	6	3
2	16	2	10	3	4	2	4	3	2	3	4	9	2	9	2	6	6
2	14	2	8	2	2	3	4	4	2	3	4	15	4	14	4	6	4
2	16	2	10	3	1	3	4	4	3	4	4	7	2	9	2	6	3
1	13	1	7	1	4	2	4	2	1	3	4	9	2	6	1	3	3
2	14	2	8	2	4	2	3	4	2	4	4	9	2	9	2	5	3
2	14	2	8	3	4	2	4	4	4	3	3	9	2	12	3	6	6
1	14	2	8	2	2	2	4	4	1	3	4	15	4	11	3	6	6
2	15	2	10	2	3	2	4	2	2	4	4	9	2	8.65	2	5	5
2	16	2	11	3	3	2	3	3	3	3	4	7	2	6	1	3	3
1	12	1	4	3	3	2	4	3	2	3	4	12	3	9	2	3	3
1	14	2	8	3	3	3	4	4	2	4	2	15	4	15	4	2	4
1	15	2	8	2	3	2	4	2	2	4	4	12	3	12	3	6	6
1	15	2	8	3	1	2	4	2	2	3	2	9	2	9	2	3	3
2	16	2	8	3	3	3	4	3	4	4	2	9	2	9	2	3	6
2	16	2	10	2	1	2	4	3	3	4	2	11	3	10	3	6	5
2	16	2	10	3	2	3	4	1	3	1	4	6	1	5	1	5	5
2	16	2	10	3	2	2	4	4	2	4	4	16	4	12	3	2	6
1	14	2	8	2	3	3	3	4	3	2	2	9	2	9	2	3	3
1	14	2	7	3	3	2	4	3	2	3	4	15	4	9	2	6	6
1	14	2	7	2	3	3	4	2	4	2	2	6	1	7	2	2	4
2	14	2	7	2	3	2	4	1	4	1	4	9	2	6	1	5	6
1	14	2	8	3	1	3	4	3	4	4	3	12	3	9	2	6	6
2	16	2	11	3	3	2	4	3	4	3	3	9	2	6	1	6	6
1	11	1	4	3	3	3	4	3	3	3	4	3	1	3	1	6	6
2	12	1	7	3	2	2	4	3	3	3	4	6	1	9	2	2	3
1	13	1	7	2	2	3	4	3	2	4	3	9	2	10	3	6	6
1	13	1	7	3	3	2	1	1	2	3	4	8	2	9	2	6	6
2	13	1	7	3	3	3	4	3	4	3	2	9	2	12	3	3	3
1	14	2	7	2	4	2	4	2	3	4	3	6	1	6	1	6	6
2	15	2	7	3	3	3	4	4	2	3	4	12	3	9	2	6	6
2	15	2	7	3	3	2	4	2	4	3	4	12	3	8	2	6	6
2	14	2	8	3	3	2	4	4	3	4	4	16	4	16	4	2	2
1	14	2	8	3	2	2	1	2	2	3	4	14	4	14	4	2	6
1	16	2	8	3	2	3	4	4	2	4	4	9	2	9	2	2	6
2	16	2	10	2	3	2	4	3	4	2	2	8	2	9	2	6	6
2	16	2	10	3	3	2	4	3	1	3	2	9	2	6	1	2	3
2	16	2	10	3	3	2	4	4	4	2	4	15	4	8	2	3	6
2	11	1	4	3	2	2	4	2	2	3	4	12	3	12	3	6	2
2	13	1	5	3	3	2	4	2	2	3	4	10	2	8	2	6	6
1	13	1	7	3	3	2	4	3	2	3	4	12	3	9	2	3	3
2	14	2	8	3	2	3	4	4	2	4	4	9	2	9	2	3	3
2	14	2	8	3	3	2	3	1	1	2	4	6	1	7	2	6	6
1	15	2	8	3	3	2	4	4	2	4	4	9	2	8.65	2	3	3
1	15	2	8	3	3	2	4	3	4	3	4	9	2	9	2	6	2
2	16	2	8	3	3	2	4	2	2	2	4	5	1	2	1	3	3
1	16	2	8	3	2	2	4	2	3	3	3	12	3	12	3	3	6
2	15	2	9	2	4	2	4	4	2	3	3	12	3	15	4	6	6
1	16	2	10	3	3	2	4	4	2	3	2	15	4	15	4	3	1
2	16	2	10	3	3	3	4	3	1	2	4	12	3	9	2	6	6
2	16	2	11	2	2	2	3	4	4	3	4	9	2	13	4	6	6
2	13	1	7	3	2	3	4	2	3	4	4	5	1	3	1	6	6
2	16	2	10	3	3	3	1	2	2	4	4	9	2	9	2	2	2
1	14	2	7	3	3	2	4	2	4	4	3	15	4	15	4	3	3
1	14	2	7	3	3	3	2	4	1	3	4	7	2	3	1	3	3
2	14	2	7	3	3	2	4	3	4	3	4	12	3	9	2	2	2
2	15	2	7	3	3	2	4	4	4	3	4	9	2	9	2	6	3
1	14	2	8	3	1	2	4	3	2	3	4	9	2	9	2	2	6
1	14	2	8	3	2	3	4	3	1	3	2	16	4	16	4	3	3
2	15	2	8	2	2	3	4	2	2	3	3	18	4	19	4	6	6
1	15	2	8	3	4	3	4	3	2	3	2	12	3	12	3	2	3
1	15	2	8	2	2	3	4	4	4	4	4	10	2	11	3	6	6
2	16	2	10	2	2	2	4	4	4	3	2	9	2	9	2	6	6
1	16	2	10	3	2	2	4	3	2	3	3	9	2	9	2	6	6
2	16	2	10	2	3	2	1	2	3	3	2	8	2	6	1	6	6
2	16	2	10	3	2	2	4	3	1	3	2	15	4	12	3	2	6
2	16	2	10	3	3	2	4	3	2	3	4	9	2	9	2	3	3
2	16	2	10	3	2	2	4	1	3	3	4	8	2	8	2	6	6
1	12	1	5	2	3	3	4	4	4	3	4	9	2	9	2	3	6
2	13	1	7	3	3	2	4	3	4	3	4	9	2	5	1	6	6
2	13	1	7	3	2	3	3	3	2	3	4	14	4	6	1	3	3
1	13	1	7	3	3	2	4	3	3	3	4	9	2	9	2	3	6
1	13	1	7	3	3	2	4	3	3	3	4	9	2	9	2	3	6
1	14	2	7	3	3	2	4	3	3	3	4	9	2	6	1	6	6
1	14	2	7	3	3	3	4	4	3	4	4	9	2	9	2	6	6
1	14	2	7	3	3	2	3	2	4	4	4	9	2	9	2	6	3
2	14	2	7	3	3	2	4	2	4	4	2	9	2	9	2	3	3
2	14	2	7	3	2	2	1	4	4	3	4	9	2	9	2	3	3
1	14	2	8	3	4	3	4	3	2	4	4	8	2	8	2	3	3
2	14	2	8	2	3	3	4	3	3	3	4	9	2	8.65	2	6	6
1	14	2	8	2	2	2	4	4	1	3	4	8	2	9	2	6	6
1	14	2	8	2	2	2	1	2	2	4	3	15	4	15	4	6	6
1	16	2	10	3	3	2	1	2	2	3	3	9	2	3	1	2	6
2	16	2	10	1	1	2	4	3	2	4	2	9	2	9	2	6	6
1	16	2	10	2	3	3	4	2	4	4	4	9	2	8.65	2	6	6
2	16	2	10	1	1	3	2	1	2	3	4	12	3	12	3	1	1
2	16	2	10	3	2	2	3	2	3	3	2	6	1	6	1	6	3
1	16	2	10	3	3	2	4	3	2	3	4	8	2	8	2	6	3
2	16	2	10	3	1	2	3	3	4	3	4	10	2	10	3	6	3
1	16	2	10	3	2	3	4	2	4	3	4	9	2	9	2	3	3
2	16	2	10	3	3	2	3	1	2	2	3	6	1	6	1	3	3
1	16	2	10	3	2	2	4	4	2	2	2	20	4	20	4	1	6
2	16	2	11	2	3	3	4	3	3	3	4	9	2	3	1	5	5
2	16	2	11	2	3	2	4	3	4	3	4	9	2	9	2	6	6
1	16	2	11	3	3	2	4	3	4	3	4	12	3	12	3	6	5
2	16	2	12	3	2	2	4	2	1	3	3	9	2	9	2	6	5
1	11	1	4	3	3	3	4	3	4	3	4	9	2	8.65	2	6	6
2	12	1	5	3	2	2	4	3	4	3	3	6	1	6	1	3	6
2	12	1	5	3	2	2	4	3	4	3	3	6	1	6	1	3	6
2	13	1	6	2	3	1	1	2	1	2	2	9	2	8.65	2	6	5
2	13	1	7	2	3	3	4	2	4	4	4	9	2	7	2	6	6
2	16	2	10	2	2	3	4	2	2	3	4	8	2	8	2	5	5
1	16	2	11	3	3	2	4	3	3	3	4	9	2	6	1	6	6
2	14	2	7	3	1	3	1	3	3	3	4	6	1	12	3	6	6
2	14	2	8	3	2	3	1	2	4	4	4	6	1	10	3	6	6
1	15	2	8	3	3	2	4	3	4	3	3	9	2	9	2	6	6
2	16	2	8	2	2	2	1	1	4	3	4	12	3	8.65	2	6	6
1	16	2	10	2	2	2	4	4	3	3	4	15	4	15	4	1	4
2	16	2	10	3	2	3	4	3	4	2	3	6	1	6	1	3	3
2	16	2	10	3	2	3	4	2	3	3	4	9	2	8.65	2	6	3
2	16	2	10	3	1	2	4	4	2	4	4	9	2	8.65	2	6	6
2	16	2	10	3	1	3	4	4	3	4	3	16	4	16	4	2	2
2	16	2	10	2	2	3	4	4	3	4	4	12	3	9	2	6	6
1	16	2	10	2	2	3	4	2	2	3	4	12	3	4	1	2	3
2	16	2	10	3	3	2	4	3	4	3	4	8	2	8	2	1	3
2	16	2	11	3	4	2	3	1	2	3	4	6	1	3	1	6	6
1	13	1	6	3	3	3	4	1	3	3	4	9	2	8	2	5	3
1	13	1	7	3	3	3	4	3	2	4	4	8	2	8	2	5	5
1	13	1	7	2	3	2	3	2	3	2	4	9	2	8.65	2	3	6
2	16	2	10	3	2	2	4	3	3	3	4	9	2	9	2	2	3
2	14	2	7	3	3	2	4	4	2	2	4	12	3	9	2	6	6
2	14	2	8	3	3	3	4	4	3	3	4	12	3	9	2	1	3
2	14	2	8	3	3	2	4	2	1	3	3	4	1	5	1	3	3
2	14	2	8	3	2	3	4	2	4	3	4	6	1	10	3	6	6
2	15	2	8	3	3	2	4	2	3	3	2	18	4	18	4	6	6
1	15	2	8	3	2	2	4	3	4	4	4	9	2	9	2	6	6
2	16	2	10	3	3	3	4	3	4	4	4	9	2	12	3	2	2
2	16	2	10	2	2	2	3	2	3	3	4	7	2	8	2	6	6
2	16	2	10	3	3	2	4	2	2	3	4	9	2	10	3	6	6
2	16	2	10	3	3	3	4	3	3	3	2	12	3	9	2	6	6
2	16	2	10	3	3	2	3	4	4	4	4	9	2	9	2	6	2
2	16	2	10	2	2	3	3	3	2	2	4	7	2	6	1	6	3
2	16	2	11	3	2	3	4	3	2	4	3	11	3	11	3	6	6
1	16	2	11	3	3	2	4	3	3	4	2	15	4	16	4	1	2
2	16	2	12	3	2	2	4	4	4	4	4	12	3	12	3	2	6
2	12	1	5	3	3	3	4	3	2	3	4	9	2	9	2	6	6
2	12	1	5	3	3	2	4	3	2	3	2	9	2	9	2	6	6
2	12	1	6	3	2	3	3	2	4	3	4	6	1	8	2	6	6
2	13	1	6	3	3	3	4	2	4	3	4	8	2	8	2	3	3
1	13	1	7	3	3	2	4	2	2	4	4	9	2	9	2	3	3
1	13	1	7	3	3	3	4	2	2	3	1	9	2	6	1	5	5
2	13	1	7	3	2	3	4	4	4	4	2	15	4	15	4	4	6
1	13	1	7	3	2	3	4	2	3	4	4	14	4	12	3	6	6
1	13	1	7	2	2	3	4	2	3	3	4	9	2	12	3	3	3
1	13	1	7	3	4	2	4	2	2	4	4	3	1	1	1	6	6
1	13	1	7	3	2	3	4	2	4	3	3	9	2	6	1	6	6
1	14	2	7	3	4	2	4	2	1	3	2	9	2	9	2	6	6
2	14	2	7	2	2	3	4	3	4	3	4	9	2	9	2	6	6
2	14	2	7	3	2	2	4	2	4	4	4	9	2	13	4	6	6
1	14	2	7	3	1	3	4	4	2	4	3	9	2	9	2	3	3
1	14	2	8	2	2	2	3	4	3	3	2	9	2	8.65	2	6	2
1	14	2	8	3	3	3	4	3	2	3	2	12	3	12	3	3	6
2	14	2	8	3	2	3	4	4	2	3	4	9	2	15	4	6	2
2	14	2	8	3	2	3	4	2	3	3	4	8	2	8	2	3	3
1	14	2	8	3	3	2	4	2	3	3	2	8	2	16	4	6	6
1	14	2	8	3	2	3	4	2	2	3	4	9	2	4	1	6	6
2	14	2	8	2	3	3	3	2	4	4	4	7	2	6	1	3	6
1	14	2	8	2	2	2	3	2	4	3	4	3	1	1	1	3	3
2	14	2	8	3	2	3	4	4	2	4	2	18	4	15	4	6	6
2	15	2	8	3	2	3	4	4	4	4	3	13	4	15	4	1	4
2	15	2	8	3	2	2	4	3	4	3	2	13	4	16	4	1	1
1	15	2	8	3	2	2	4	3	2	3	4	5	1	4	1	6	6
2	16	2	8	3	3	2	4	3	2	3	4	6	1	6	1	6	6
2	16	2	10	3	3	2	4	2	3	3	4	1	1	3	1	3	3
2	16	2	10	3	2	2	4	4	4	3	4	9	2	9	2	2	6
2	16	2	10	3	3	3	4	4	2	3	4	12	3	12	3	6	6
2	16	2	10	3	3	2	1	4	4	4	2	9	2	9	2	2	6
1	16	2	10	3	2	3	4	4	2	3	2	9	2	9	2	2	6
2	16	2	10	3	2	3	4	4	2	3	4	9	2	8.65	2	3	3
2	16	2	10	2	2	3	4	4	2	3	4	9	2	9	2	2	6
2	16	2	11	2	2	2	4	2	2	3	4	16	4	12	3	2	2
1	11	1	4	3	2	3	4	3	1	3	4	10	2	15	4	6	6
1	11	1	4	3	2	3	4	4	2	3	2	9	2	9	2	6	6
2	13	1	5	3	2	3	4	3	3	3	4	5	1	4	1	2	6
1	12	1	6	2	1	3	4	3	4	3	2	11	3	8	2	6	6
2	13	1	6	2	3	2	3	4	4	3	2	11	3	11	3	6	6
1	13	1	7	3	2	3	4	4	4	4	4	12	3	12	3	6	6
1	13	1	7	3	2	2	4	3	4	4	4	8	2	8	2	3	3
1	13	1	7	2	3	3	4	3	2	3	4	9	2	9	2	6	6
1	13	1	7	2	3	3	4	3	2	3	4	9	2	9	2	6	6
1	14	2	7	3	3	3	4	2	1	3	4	6	1	4	1	6	6
1	14	2	7	3	3	2	3	3	1	3	3	9	2	3	1	3	5
1	15	2	8	3	1	3	4	4	4	3	4	8	2	8	2	3	6
2	16	2	10	3	3	2	4	2	3	4	3	5	1	6	1	6	6
2	16	2	10	3	1	3	4	3	2	3	3	9	2	6	1	6	3
1	16	2	10	3	3	3	4	4	4	3	4	7	2	7	2	6	6
2	16	2	10	3	3	3	4	3	3	4	4	12	3	12	3	2	6
2	16	2	11	3	3	3	4	4	4	3	2	12	3	12	3	6	6
1	12	1	5	3	1	2	4	1	4	3	4	3	1	7	2	3	6
1	12	1	5	3	1	3	4	4	3	3	4	12	3	15	4	6	6
2	13	1	6	3	2	3	4	3	2	3	4	8	2	10	3	3	6
1	13	1	7	3	2	2	4	1	2	3	3	16	4	16	4	6	6
1	13	1	7	3	2	3	4	4	3	3	4	9	2	6	1	6	6
1	13	1	7	3	2	2	4	4	4	3	4	15	4	17	4	4	6
2	16	2	10	3	2	3	4	3	2	4	4	9	2	9	2	3	3
2	14	2	7	3	4	3	4	4	2	3	2	9	2	12	3	6	6
2	14	2	7	3	3	2	4	4	4	3	4	9	2	9	2	6	6
1	15	2	8	3	3	2	4	4	2	3	4	8	2	11	3	6	6
2	15	2	8	3	2	3	4	3	4	3	4	14	4	11	3	1	6
2	16	2	10	3	1	3	4	4	2	4	4	10	2	10	3	6	6
2	16	2	10	3	2	3	4	2	2	3	4	6	1	8	2	3	6
1	16	2	10	3	2	3	4	4	4	3	4	9	2	12	3	2	6
2	16	2	10	3	1	3	4	4	3	4	4	8	2	11	3	6	6
2	16	2	10	3	3	2	3	2	2	4	4	6	1	9	2	3	3
1	16	2	10	3	2	2	4	4	4	3	4	12	3	12	3	6	6
2	16	2	10	3	2	3	4	2	2	3	4	12	3	12	3	6	6
2	16	2	11	2	2	2	4	3	4	4	2	12	3	15	4	3	1
2	16	2	12	3	2	2	4	2	4	3	4	8	2	8	2	6	6
1	11	1	5	2	4	3	4	3	3	4	4	9	2	9	2	3	3
2	12	1	5	3	1	2	4	2	1	3	4	5	1	2	1	6	3
2	12	1	6	2	2	2	4	2	1	3	4	9	2	1	1	3	5
2	13	1	7	3	3	2	4	3	3	4	4	6	1	6	1	3	3
1	13	1	7	3	3	2	4	3	1	3	4	12	3	12	3	6	3
2	13	1	7	3	3	3	4	3	4	3	4	12	3	9	2	3	3
1	13	1	7	3	2	2	4	2	4	3	4	10	2	8	2	3	3
1	13	1	7	3	3	3	4	2	4	3	2	9	2	9	2	3	6
1	13	1	7	3	1	3	4	4	2	3	4	14	4	14	4	6	6
2	13	1	7	3	3	2	4	2	3	1	4	9	2	8.65	2	6	3
2	16	2	11	3	2	2	4	3	3	3	4	9	2	9	2	3	3
1	13	1	7	3	1	2	4	1	3	1	4	1	1	6	1	6	2
1	14	2	7	3	1	3	4	3	4	3	4	12	3	12	3	6	1
1	14	2	7	3	3	2	4	3	3	3	2	9	2	9	2	6	6
1	15	2	7	3	1	3	4	4	2	3	4	12	3	12	3	6	4
2	14	2	8	3	3	3	4	4	4	4	4	12	3	9	2	6	6
1	14	2	8	3	3	2	4	2	3	4	4	7	2	4	1	6	6
1	14	2	8	3	2	3	4	3	3	3	4	9	2	8.65	2	6	6
1	14	2	8	3	3	3	4	3	2	3	4	12	3	12	3	3	3
2	14	2	8	3	2	2	4	4	3	3	4	12	3	9	2	6	2
1	14	2	8	3	1	3	4	3	2	3	4	12	3	12	3	2	2
2	15	2	8	3	2	3	4	3	2	4	4	9	2	8.65	2	6	6
2	15	2	8	3	2	3	4	2	3	3	2	2	1	6	1	6	6
2	16	2	10	3	4	2	4	2	4	3	4	9	2	5	1	3	3
1	16	2	10	3	3	2	4	2	3	3	4	20	4	18	4	3	3
1	16	2	10	3	3	2	4	3	2	3	2	9	2	9	2	6	6
2	16	2	10	3	1	3	4	4	4	4	4	9	2	9	2	6	6
1	16	2	11	2	3	3	4	3	4	2	4	9	2	9	2	6	6
2	16	2	11	3	1	3	4	3	2	3	4	9	2	8.65	2	2	6
2	16	2	12	3	3	2	4	1	2	3	4	5	1	5	1	5	5
1	12	1	6	3	3	3	4	4	3	4	4	12	3	12	3	6	6
1	13	1	7	2	3	3	4	2	4	3	2	9	2	8.65	2	5	5
1	13	1	7	2	3	3	4	2	4	3	2	9	2	8.65	2	5	5
1	14	2	7	3	2	3	4	3	4	4	4	11	3	5	1	3	6
2	14	2	8	3	2	3	4	2	3	3	4	8	2	10	3	6	6
2	14	2	8	3	2	2	4	2	2	1	4	3	1	1	1	3	3
2	15	2	8	3	3	3	4	3	3	3	4	5	1	5	1	5	5
1	15	2	8	3	2	2	4	2	1	3	4	9	2	9	2	6	6
2	16	2	10	2	1	2	1	4	4	4	3	12	3	12	3	2	6
2	16	2	10	3	3	3	4	3	4	4	3	7	2	4	1	6	6
2	16	2	10	1	2	2	1	2	2	3	4	6	1	7	2	6	6
2	16	2	10	2	2	2	4	3	4	4	4	8	2	8	2	2	6
2	16	2	10	3	2	3	4	2	2	3	4	8	2	9	2	6	6
2	16	2	11	3	2	3	4	4	3	4	4	15	4	12	3	6	6
2	11	1	4	3	1	3	4	3	2	3	4	12	3	12	3	6	6
1	11	1	5	3	2	3	4	3	4	4	4	7	2	7	2	3	3
1	12	1	5	3	3	2	4	2	4	3	4	9	2	9	2	6	6
1	13	1	5	3	3	2	4	1	3	2	4	6	1	6	1	6	3
1	14	2	7	3	2	2	3	2	3	2	2	8	2	2	1	6	6
1	15	2	7	3	1	2	4	4	2	4	4	12	3	12	3	2	6
2	15	2	8	2	4	2	4	2	2	2	4	6	1	6	1	6	6
2	16	2	8	3	2	3	4	2	3	3	4	9	2	8.65	2	3	3
1	16	2	8	3	2	3	4	2	4	4	2	16	4	15	4	2	2
2	15	2	10	3	1	3	4	3	4	3	2	18	4	18	4	6	6
2	16	2	11	2	2	2	4	2	4	4	4	3	1	3	1	5	3
2	16	2	11	3	2	3	4	2	4	3	4	9	2	12	3	3	6
1	11	1	4	3	2	3	4	3	1	3	4	9	2	8.65	2	6	6
1	13	1	6	3	2	3	4	3	2	3	2	9	2	6	1	6	6
1	13	1	7	3	1	2	4	3	2	3	4	9	2	9	2	6	6
1	13	1	7	3	1	3	4	4	4	4	4	19	4	19	4	2	6
1	14	2	7	3	3	3	4	3	2	3	3	9	2	2	1	3	3
1	14	2	8	3	3	3	4	2	4	3	4	12	3	11	3	6	6
1	14	2	8	3	1	3	4	3	3	4	3	16	4	16	4	6	6
1	15	2	8	3	3	2	4	3	3	3	4	11	3	10	3	6	6
1	15	2	8	3	1	3	4	3	3	4	4	12	3	14	4	6	6
2	16	2	10	3	3	3	4	3	2	3	4	9	2	12	3	6	2
2	16	2	10	3	3	3	3	4	3	3	4	12	3	6	1	3	6
2	16	2	11	3	3	2	4	4	4	3	3	12	3	15	4	6	4
2	16	2	11	3	3	3	3	4	3	3	4	12	3	6	1	3	6
1	13	1	7	3	2	3	4	3	1	3	4	12	3	12	3	6	6
2	13	1	7	1	2	2	4	2	2	3	4	9	2	9	2	6	3
1	14	2	7	1	4	1	4	4	4	4	1	18	4	26	4	5	5
2	15	2	9	2	2	2	2	4	4	4	4	4	1	4	1	6	6
2	14	2	8	2	3	2	4	3	2	3	3	1	1	3	1	5	6
2	13	1	7	2	4	2	1	1	2	3	2	6	1	8.65	2	5	5
2	16	2	11	3	1	3	4	4	4	4	4	9	2	9	2	1	2
2	13	1	6	3	4	2	3	4	2	4	4	9	2	9	2	3	3
2	14	2	8	2	3	2	1	3	1	4	1	3	1	8.65	2	2	1
1	16	2	11	2	3	2	4	2	2	4	4	9	2	6	1	6	6
2	14	2	7	3	3	2	1	2	2	4	3	15	4	15	4	2	6
2	15	2	9	2	4	1	4	4	2	4	4	3	1	2	1	3	3
2	16	2	10	3	3	3	4	3	4	4	3	17	4	9	2	6	6
2	12	1	7	2	2	2	4	4	4	4	4	5	1	5	1	1	1
2	15	2	10	2	4	3	4	2	4	3	1	3	1	3	1	6	3
2	16	2	11	2	3	2	3	3	2	3	3	4	1	4	1	6	6
1	13	1	7	3	3	2	4	2	1	3	2	9	2	9	2	3	3
1	14	2	7	3	4	2	4	3	2	4	2	16	4	14	4	1	6
1	16	2	8	2	3	3	4	3	3	4	4	10	2	10	3	6	6
[truncated: 690 more rows]
