# Supplementary material for: The influence of parenting style and coping behavior on nonsuicidal self-injury behavior in different genders based on path analysis
Source: PeerJ. 2022 Dec 9;10:e14507. doi: 10.7717/peerj.14507 (PMC9745924; doi:10.7717/peerj.14507)
Supplement: Supplemental Information 1 [file peerj-10-14507-s001.zip › data/Coping style.xlsx]

## Sheet: Sheet1
Coping style1	Coping style2	Coping style3	Coping style4	Coping style5	Coping style6	Coping style7	Coping style8	Coping style9	Coping style10	Coping style11	Coping style12	Coping style13	Coping style14	Coping style15	Coping style16	Coping style17	Coping style18	Coping style19	Coping style20	Coping style21	Coping style22	Coping style23	Coping style24	Coping style25	Coping style26	Coping style27	Coping style28	Coping style29	Coping style30	Coping style31	Coping style32	Coping style33	Coping style34	Coping style35	Coping style36
2	2	1	1	1	1	1	1	2	3	1	1	1	3	4	1	2	1	1	2	1	1	1	1	4	2	1	1	2	2	3	3	1	1	2	2
1	2	1	2	1	2	2	1	3	2	2	2	2	4	4	2	3	2	2	2	4	2	2	2	3	2	2	2	3	2	3	2	2	1	3	3
2	2	2	2	2	2	2	2	2	2	3	2	2	2	2	2	2	2	2	2	2	2	2	2	2	2	2	2	2	2	2	2	3	2	2	2
2	3	2	3	3	3	2	3	1	4	2	2	2	1	2	2	3	3	3	2	2	1	3	2	4	2	2	3	3	3	2	2	2	2	2	2
1	3	4	4	4	1	1	2	1	2	1	1	3	4	3	4	4	3	2	2	2	3	4	2	3	3	3	3	3	2	3	3	4	4	4	4
2	2	1	4	3	1	4	1	4	4	1	2	1	4	4	1	2	1	4	2	4	1	4	1	4	3	4	1	4	4	4	1	2	1	3	4
3	3	2	4	4	2	1	2	2	2	3	2	3	3	4	3	3	3	3	3	4	3	1	2	4	3	2	2	1	2	2	2	2	2	2	2
2	1	1	1	2	1	2	1	4	3	2	1	1	2	2	2	1	1	1	1	2	2	2	1	4	3	2	2	1	1	3	2	2	2	2	3
2	2	1	4	2	1	2	1	2	1	1	3	2	3	2	2	2	2	4	1	4	1	2	4	4	1	2	2	3	4	4	3	3	2	2	2
3	1	1	2	2	2	3	1	2	2	1	2	2	3	2	2	2	1	2	3	3	1	3	4	4	2	1	2	2	3	2	3	1	1	3	2
2	2	1	3	3	2	3	2	3	4	1	1	1	4	4	2	1	2	4	2	4	1	1	2	4	4	3	3	2	4	4	1	3	1	4	1
1	1	1	1	1	1	1	1	2	4	1	1	1	2	2	1	1	1	1	4	3	1	2	1	4	4	1	1	2	2	4	1	1	1	1	4
2	2	2	2	2	2	2	2	2	2	2	2	2	2	3	2	2	2	2	4	2	2	2	2	3	2	2	3	4	2	3	3	2	2	2	4
2	2	1	2	1	2	3	2	2	2	2	1	2	4	3	2	2	2	3	1	4	1	2	3	4	3	2	2	3	4	4	2	2	1	3	1
3	2	3	2	4	3	1	3	1	3	3	2	3	2	2	4	1	1	2	1	3	2	1	2	4	1	3	3	2	1	1	1	3	3	2	1
1	1	1	4	4	1	4	1	1	4	1	1	1	4	4	1	1	1	4	2	4	2	1	1	4	4	4	2	3	4	4	4	1	1	1	4
2	2	2	2	2	2	2	2	2	2	2	2	2	2	2	2	2	2	2	2	2	2	2	2	2	2	2	2	2	2	2	2	2	2	2	2
3	3	3	1	1	3	3	3	1	1	3	3	3	1	2	4	3	3	3	1	2	2	3	3	2	1	1	3	2	2	1	1	3	3	1	2
4	3	4	3	4	4	4	4	3	4	4	1	3	2	4	3	1	3	3	1	4	2	1	2	4	1	4	3	3	2	2	1	2	1	2	4
1	2	1	3	4	1	2	1	1	4	1	2	1	4	4	1	2	1	1	3	4	1	1	1	4	4	2	1	2	3	3	2	1	1	3	4
3	2	1	2	1	3	2	2	1	1	2	3	2	2	1	2	1	3	3	1	1	1	3	3	4	2	1	2	2	3	3	1	2	1	2	1
2	2	1	3	2	3	4	2	1	4	2	2	3	2	3	3	4	3	3	1	3	2	2	3	4	3	2	2	4	3	2	1	3	1	2	3
4	4	4	2	3	1	4	4	2	4	3	4	4	1	3	2	4	3	2	4	4	2	3	1	4	4	2	3	4	1	1	4	1	3	4	2
4	4	4	4	1	3	3	3	2	4	3	1	3	1	1	3	1	3	3	1	2	1	1	3	4	1	1	3	1	2	1	2	4	1	2	4
4	4	2	3	1	3	2	3	2	1	2	2	3	2	2	3	3	4	4	2	2	3	1	3	2	2	2	2	1	4	2	3	2	4	2	4
1	2	3	1	1	1	2	3	3	2	1	3	2	1	2	1	3	3	2	3	1	3	2	1	1	2	2	3	3	2	1	2	2	1	2	3
3	3	2	3	2	3	2	3	3	3	2	1	2	2	2	1	3	2	2	3	1	1	1	3	3	2	2	2	1	3	2	2	3	2	2	3
4	4	1	1	4	4	4	4	2	3	3	2	3	2	3	3	2	2	4	1	4	1	1	3	4	1	4	4	4	4	4	1	1	1	2	4
2	3	2	2	1	2	3	3	2	3	2	1	3	3	3	2	1	3	3	2	3	2	3	3	4	2	3	2	1	3	3	1	2	1	2	2
3	4	2	3	3	3	3	3	2	3	2	3	3	2	2	3	3	3	3	3	3	2	3	2	2	2	2	3	3	3	1	2	3	3	2	3
2	2	1	1	2	2	3	4	3	3	4	2	3	2	3	4	2	3	2	1	4	2	1	3	2	2	1	3	1	1	1	1	2	1	2	1
2	2	3	2	4	3	3	3	1	2	3	1	3	2	2	4	3	4	4	2	2	1	4	4	4	2	4	3	3	2	3	2	4	1	2	3
4	4	2	3	2	3	3	2	2	2	4	2	2	3	3	3	3	2	3	2	3	1	4	1	4	3	2	3	4	4	3	2	3	2	2	2
3	3	3	2	1	3	2	3	3	3	4	3	3	2	3	3	3	3	2	2	4	2	3	2	3	4	1	3	4	3	2	2	3	2	2	2
4	4	3	2	2	2	2	2	3	2	1	3	3	1	1	1	1	2	2	2	2	2	2	2	1	2	1	2	3	2	1	1	4	4	4	4
3	4	2	4	1	2	4	2	2	1	2	4	3	2	3	2	2	2	2	2	3	2	2	4	4	2	2	3	3	3	3	1	3	2	2	2
3	3	3	3	3	3	3	3	2	4	2	4	2	2	3	3	3	3	3	2	3	3	4	2	3	4	2	3	3	3	2	2	3	2	2	3
2	3	3	2	1	3	3	3	1	1	2	3	3	2	3	4	3	4	2	1	1	3	3	2	1	1	1	3	4	2	2	2	4	3	2	2
2	1	4	1	1	3	2	2	1	1	2	4	3	1	2	3	4	3	2	4	4	1	4	1	1	4	2	4	4	2	2	3	3	1	1	2
4	4	3	3	4	4	4	4	3	3	3	1	2	1	2	4	1	3	3	1	1	2	2	3	4	1	1	4	1	3	1	1	4	1	1	1
3	3	2	2	4	4	3	3	2	2	3	2	3	2	2	3	4	2	2	4	4	2	3	2	2	3	3	2	1	1	2	3	2	3	1	3
4	4	3	2	3	3	4	2	2	1	2	4	4	2	2	3	2	1	3	4	4	2	4	4	3	4	3	4	4	4	4	4	3	3	2	2
4	3	2	2	3	4	2	2	2	1	4	3	3	2	2	3	2	3	2	3	1	2	3	2	1	3	2	3	2	2	2	3	3	2	1	3
1	1	1	4	4	1	1	1	1	2	2	1	1	1	1	1	1	4	1	4	1	1	1	1	1	1	1	1	1	1	2	2	2	2	1	3
3	4	3	3	2	2	4	2	1	4	3	4	2	2	3	3	1	2	3	3	4	2	4	3	4	1	2	3	4	4	1	1	2	4	2	2
2	3	1	4	1	2	2	3	1	4	1	1	3	2	4	3	4	4	4	3	4	1	1	2	1	3	1	4	2	4	4	1	3	1	2	4
3	2	2	2	3	3	4	2	1	3	2	2	3	2	2	3	4	2	2	2	3	2	2	3	3	2	1	3	1	2	1	2	3	2	2	4
2	2	1	4	4	2	2	1	2	4	1	1	3	4	2	3	3	3	4	4	4	1	3	3	3	1	4	3	4	3	4	1	2	2	3	4
2	3	3	2	3	4	3	3	1	2	2	4	3	1	1	3	1	3	4	2	3	2	4	4	4	1	1	3	3	4	1	1	2	2	2	3
2	2	3	2	2	3	1	3	2	1	2	2	2	1	1	2	1	3	2	1	3	2	1	3	4	1	2	3	1	2	1	1	3	3	3	4
2	2	3	1	3	2	3	1	2	2	1	3	2	4	3	2	2	2	1	2	3	2	1	2	2	1	2	3	3	4	4	4	1	2	3	1
3	2	1	2	3	2	2	2	3	3	2	2	2	3	4	2	2	2	2	2	3	2	1	3	4	3	3	2	2	3	2	2	3	2	2	3
3	4	3	3	4	4	2	3	2	3	4	2	3	2	4	4	4	3	3	3	3	1	2	1	2	2	2	4	3	3	2	3	3	4	3	2
2	4	1	2	1	4	2	2	1	1	4	2	3	1	1	4	2	4	1	2	3	1	1	4	3	1	1	3	2	1	1	1	4	4	2	2
3	2	2	2	1	2	3	2	3	2	2	3	3	3	3	2	2	2	3	3	4	2	1	2	4	3	2	3	4	2	3	3	3	2	2	3
2	2	2	1	1	2	1	2	1	1	2	2	2	2	1	2	1	2	2	1	2	1	2	2	2	1	1	2	1	2	2	1	3	2	1	2
3	2	4	3	2	3	3	3	2	2	2	3	3	2	1	3	3	3	3	2	1	2	3	3	3	2	2	3	1	2	2	1	3	3	1	3
3	2	3	4	1	2	3	3	2	2	3	1	2	2	4	3	1	3	2	2	1	2	1	3	4	1	1	3	2	2	2	1	3	2	2	4
3	3	4	4	4	3	3	3	2	4	4	2	2	3	2	4	2	3	4	3	4	2	3	2	3	2	3	3	3	4	3	2	3	1	2	3
4	3	4	2	4	4	3	3	2	2	2	3	3	3	2	4	2	3	2	2	3	1	2	4	2	3	1	3	2	2	1	3	4	3	2	1
4	4	3	2	2	2	2	2	3	2	1	3	3	1	1	1	1	2	2	2	2	2	2	2	1	2	1	2	3	2	1	1	4	4	4	4
2	4	3	3	1	2	2	1	2	4	2	2	2	3	2	2	1	3	2	1	4	3	2	3	4	2	2	2	1	3	2	2	2	1	2	3
3	3	2	2	2	3	2	2	1	3	3	4	4	2	3	4	3	4	2	2	2	2	1	2	2	3	1	2	3	2	3	2	3	3	2	2
1	2	3	3	4	2	1	4	1	3	2	1	3	1	1	2	2	3	3	1	1	2	2	3	3	1	1	1	1	1	1	2	3	2	3	1
3	3	2	4	3	4	3	2	1	4	3	4	4	1	4	4	4	4	4	1	4	2	3	4	4	2	1	3	2	4	1	1	4	2	2	4
2	2	2	1	3	2	2	3	2	3	2	1	2	1	2	3	4	3	3	2	2	2	3	3	3	2	2	3	3	2	2	2	3	3	2	3
2	2	3	1	2	4	3	4	1	4	2	2	3	1	4	3	4	4	3	1	4	2	4	1	2	2	4	3	3	3	2	1	2	3	2	3
2	2	1	1	1	4	1	1	1	1	2	4	4	4	1	4	1	4	1	1	1	1	4	1	1	1	1	4	1	1	1	1	1	2	2	2
2	1	1	4	1	1	4	1	3	1	1	1	1	4	4	2	1	1	3	1	4	1	1	1	4	4	1	1	1	1	4	2	3	1	4	1
3	3	2	1	4	4	3	3	2	3	3	3	3	2	2	4	4	3	2	4	2	4	4	3	2	2	2	2	2	2	2	1	3	4	2	3
4	4	4	2	1	3	3	4	1	1	1	4	4	1	1	4	1	3	2	4	4	2	3	1	4	4	1	4	1	1	2	1	2	3	4	3
3	3	3	2	2	2	3	3	2	3	3	2	2	2	2	3	2	3	3	2	3	2	3	3	2	2	1	3	2	2	2	1	3	2	2	3
2	3	2	2	1	4	2	3	1	3	2	1	4	2	1	4	2	4	3	2	1	2	1	1	4	2	1	2	1	2	1	1	2	1	2	3
3	4	2	4	1	2	2	1	2	2	2	2	2	2	1	2	2	2	2	3	1	2	1	2	2	3	1	2	2	2	3	2	2	2	2	3
1	3	3	1	1	2	2	3	2	1	3	4	3	2	1	2	4	3	4	1	4	2	4	4	1	1	1	4	4	4	2	2	4	1	4	1
2	1	2	1	1	2	2	1	1	2	2	3	2	2	2	2	4	2	2	2	2	3	1	2	2	2	2	2	2	2	2	2	3	2	2	1
3	3	2	3	2	3	2	3	3	3	2	1	2	2	2	1	3	2	2	3	1	1	1	3	3	2	2	2	1	3	2	2	3	2	2	3
3	3	2	2	2	3	3	3	1	4	4	3	4	2	4	3	4	3	4	4	3	2	3	2	2	3	4	2	4	4	2	1	2	2	3	2
4	3	4	1	1	3	3	4	1	3	4	4	3	1	4	4	4	4	4	3	4	1	3	4	1	1	2	4	1	4	4	1	4	4	1	4
4	2	3	2	3	4	1	3	2	2	4	3	4	2	4	4	3	4	4	3	3	2	4	4	4	2	1	4	4	2	2	2	2	3	2	3
2	2	3	2	4	3	3	3	2	3	2	3	3	2	3	3	3	2	2	1	3	2	3	3	2	1	2	2	2	2	2	2	3	3	2	3
2	1	3	3	4	2	3	3	2	3	2	2	2	3	4	2	1	4	2	3	3	1	3	2	1	3	1	2	2	3	2	2	4	2	3	1
4	3	2	2	4	4	3	4	1	4	4	2	2	1	1	4	4	4	2	2	1	3	1	4	4	1	1	4	2	2	1	1	3	4	1	4
3	2	3	3	4	3	4	3	2	2	2	4	3	2	4	3	4	2	2	4	3	1	3	1	2	3	1	2	3	2	2	3	2	3	2	3
2	3	1	2	3	2	1	2	1	4	2	1	2	2	4	3	1	1	4	2	4	1	2	1	2	4	2	2	3	4	1	3	3	2	1	4
3	3	3	3	3	2	3	3	3	2	4	3	3	2	4	3	1	1	2	3	3	1	2	3	2	2	2	3	3	3	3	3	3	3	2	3
1	3	3	1	1	2	2	3	2	1	3	4	3	2	1	2	4	3	4	1	4	2	4	4	1	1	1	4	4	4	2	2	4	1	4	2
3	4	2	2	1	4	3	3	2	1	2	4	4	3	4	4	4	4	3	4	4	2	4	1	3	3	1	4	3	3	3	4	4	4	1	4
4	2	4	2	1	4	2	4	1	1	3	2	3	1	2	2	2	3	4	1	4	1	4	2	4	1	2	4	2	3	3	2	3	1	2	2
4	2	4	2	1	4	2	4	1	1	3	2	3	1	2	2	2	3	4	1	4	1	4	2	4	1	2	4	2	3	3	2	3	1	2	2
2	2	3	1	2	4	3	4	1	4	2	2	3	1	4	3	4	4	3	1	4	2	4	1	2	2	4	3	3	3	2	1	2	3	2	3
3	2	2	2	1	4	2	3	2	1	4	4	4	3	3	2	4	4	2	4	1	3	4	2	2	2	2	4	1	4	4	2	3	4	1	4
2	4	4	4	4	4	4	4	1	1	1	1	2	1	1	4	1	4	4	4	1	1	4	1	4	2	1	4	1	1	1	4	4	1	1	4
1	2	2	1	1	3	1	2	3	3	1	2	2	1	4	3	1	2	2	3	4	1	3	4	3	2	4	2	4	2	4	1	4	3	4	1
2	2	3	3	1	2	3	3	2	1	3	3	2	2	2	4	2	4	2	2	4	2	2	1	1	1	1	4	2	2	2	1	4	3	1	2
2	3	2	2	3	4	1	2	2	3	4	1	2	2	1	4	3	3	4	2	2	2	2	3	2	1	1	2	1	4	2	2	3	3	3	3
2	3	2	2	1	3	3	2	2	3	2	3	2	2	3	3	3	2	2	3	3	2	3	1	1	2	2	3	3	3	1	1	2	3	2	2
3	3	2	3	3	4	2	2	1	1	2	3	3	2	4	3	3	4	1	4	4	3	2	4	4	3	2	3	3	3	1	3	4	3	3	1
2	3	1	4	1	2	2	3	1	4	1	1	3	2	4	3	4	4	4	3	4	1	1	2	1	3	1	4	2	4	4	1	3	1	2	4
3	4	2	4	1	2	4	2	2	1	2	4	3	2	3	2	2	2	2	2	3	2	2	2	4	2	2	3	3	3	3	1	3	2	2	2
4	2	3	4	3	3	2	3	3	2	3	2	2	3	3	2	3	3	2	3	4	2	3	3	2	2	4	3	4	4	3	3	2	2	3	1
2	1	2	4	1	2	3	3	1	1	2	3	3	1	1	3	3	2	2	1	2	2	3	1	2	1	1	4	2	2	1	1	2	2	1	1
3	3	1	1	1	3	4	3	2	1	3	1	1	4	2	2	1	1	3	4	1	1	1	3	2	1	1	2	1	3	3	1	1	1	2	3
3	3	1	1	1	3	4	3	2	1	3	1	1	4	2	2	1	1	3	4	1	1	1	3	2	1	1	2	1	3	3	1	1	1	2	3
3	3	4	4	1	4	2	4	1	3	4	2	4	1	1	4	2	4	3	1	1	3	3	1	3	1	1	4	1	1	2	1	3	3	1	1
2	2	1	3	2	3	4	2	1	4	2	2	3	2	3	3	4	3	3	1	3	2	2	3	4	3	2	2	4	3	2	1	3	1	2	3
3	3	3	1	1	4	2	4	1	4	2	1	3	1	2	4	1	4	4	1	4	1	4	1	4	1	1	4	2	4	2	1	3	1	1	2
3	2	3	2	2	3	2	4	1	3	4	2	3	2	2	4	2	3	3	2	2	4	2	3	4	2	3	2	2	3	2	1	3	3	2	2
2	3	2	3	1	4	1	2	3	2	3	2	1	1	3	2	1	2	2	2	1	3	2	3	3	1	2	2	2	3	2	2	2	3	3	2
2	3	1	4	3	2	2	3	2	1	3	4	1	3	1	3	2	2	3	1	4	1	4	3	1	4	2	2	3	2	4	2	2	3	1	4
3	3	2	2	1	2	2	3	2	3	3	4	4	2	3	4	4	2	3	4	3	2	4	3	3	1	2	3	1	2	3	3	4	4	2	4
2	3	2	2	3	2	1	2	2	3	3	4	2	3	4	2	2	3	4	1	4	1	2	2	4	2	3	2	1	3	2	1	2	2	1	1
3	2	2	4	4	4	2	3	2	4	4	1	2	2	3	3	2	2	4	2	1	2	1	1	2	1	2	2	2	3	2	1	2	2	3	1
2	2	2	1	3	4	2	3	1	4	4	2	2	2	1	4	2	2	1	2	1	4	1	2	2	1	1	3	1	2	1	1	4	2	2	3
2	1	4	1	1	3	2	4	1	1	3	2	3	1	1	3	4	3	2	1	1	1	1	1	2	1	1	3	1	1	3	1	1	1	3	4
1	2	2	1	1	3	1	2	3	3	1	2	2	1	4	3	1	2	2	3	4	1	3	4	3	2	4	2	4	2	4	1	4	3	4	1
3	2	3	3	4	3	4	3	2	2	2	4	3	2	4	3	4	2	2	4	3	1	3	1	2	3	1	2	3	2	2	3	2	3	2	3
3	4	3	3	1	2	2	3	2	2	2	1	2	1	2	3	3	3	2	2	2	1	2	2	3	4	1	2	2	3	1	1	2	1	2	4
3	3	3	2	3	3	2	4	2	1	2	1	2	2	2	3	1	4	2	2	2	3	1	2	4	3	1	2	1	2	3	1	3	1	2	1
2	1	3	3	4	2	3	3	2	3	2	2	2	3	4	2	1	4	2	3	3	1	3	2	1	3	1	2	2	3	2	2	4	2	3	1
3	2	3	2	1	3	2	3	2	4	3	2	3	4	2	3	4	3	3	2	1	2	3	2	1	1	2	3	4	3	2	1	3	2	2	2
4	3	2	3	4	4	4	1	3	4	4	3	4	1	4	2	4	3	2	3	4	2	4	3	1	4	3	4	4	2	2	2	4	1	2	1
4	4	4	1	1	4	3	2	1	1	4	2	3	1	1	3	1	4	3	4	4	2	1	1	4	4	1	4	4	2	1	1	3	1	1	1
3	1	1	1	1	1	1	1	1	1	1	2	3	3	2	4	1	2	3	2	1	1	1	4	4	4	3	1	1	1	1	1	1	1	3	4
2	2	2	1	1	2	2	1	2	4	1	1	1	1	2	1	1	2	2	1	2	1	1	2	4	2	4	2	3	3	2	2	1	1	2	3
3	2	1	2	4	4	4	1	1	1	2	1	1	2	1	2	1	1	4	2	1	1	2	1	4	1	1	1	2	1	3	1	1	1	2	1
2	2	1	1	3	1	1	1	1	4	1	1	1	3	3	3	1	1	3	1	4	1	1	1	4	1	4	1	2	4	3	1	1	1	3	1
1	1	1	1	1	1	1	1	1	1	1	1	1	1	1	1	2	1	1	1	1	1	1	4	4	4	1	1	1	1	4	1	1	1	1	1
1	1	1	4	4	1	1	1	4	4	4	1	1	4	4	1	1	1	4	1	4	1	4	4	4	1	4	1	4	4	4	1	1	1	4	4
3	2	2	2	2	2	2	2	4	3	2	2	2	4	4	2	2	2	2	1	4	1	1	1	4	4	4	2	2	2	4	4	2	2	4	2
3	1	1	2	1	1	1	1	2	2	1	1	1	3	1	1	2	1	1	3	1	1	1	1	2	3	1	1	1	1	2	2	1	2	2	2
3	3	3	2	3	2	2	2	1	2	2	1	2	1	3	4	3	3	4	3	2	1	1	2	2	3	2	1	1	2	2	1	2	3	1	2
3	4	2	1	1	4	2	3	2	4	4	2	2	1	1	4	1	3	4	1	2	2	2	4	4	2	1	1	1	4	2	1	1	2	2	3
3	4	2	1	3	4	2	3	1	1	4	4	3	1	1	4	3	4	1	1	1	3	4	1	1	1	1	3	4	1	1	1	3	3	3	2
3	4	2	2	2	3	2	3	1	2	3	1	2	1	2	3	2	3	1	3	2	1	2	3	2	2	2	3	1	1	2	2	3	2	2	2
2	1	1	1	1	1	1	1	1	1	1	1	1	1	1	1	1	1	1	1	1	1	1	1	2	2	1	1	1	1	1	1	1	2	1	1
4	3	4	2	2	2	3	2	1	4	2	2	3	1	1	2	2	4	4	1	4	2	4	4	4	4	4	4	2	1	1	2	4	2	2	4
4	4	4	4	1	3	2	4	4	1	1	1	1	2	2	3	3	4	4	4	4	4	4	4	4	1	2	2	2	3	3	2	2	3	3	1
3	3	3	3	2	2	3	2	2	2	2	1	3	3	2	2	2	3	3	2	2	2	1	3	4	1	2	2	2	4	3	1	2	1	2	3
3	4	2	4	1	3	3	2	4	2	2	3	3	4	1	3	1	4	4	1	4	1	2	3	4	2	1	3	4	4	3	1	3	2	4	2
1	1	4	1	1	4	1	4	1	1	4	1	4	1	4	4	1	4	4	2	1	1	1	4	4	1	1	4	1	1	1	1	4	1	1	1
4	4	1	3	1	4	4	1	2	2	4	4	2	2	4	3	3	4	4	2	4	1	4	1	2	2	1	3	4	3	4	2	4	4	2	4
2	3	4	2	1	3	2	4	1	2	3	4	4	2	2	3	3	3	2	1	2	1	3	3	2	2	1	3	3	2	2	2	3	4	3	1
4	3	2	1	2	3	4	2	2	1	1	2	2	2	3	3	2	2	2	3	3	2	1	1	4	3	2	3	1	1	1	1	1	1	1	1
4	4	4	1	1	4	4	4	1	1	4	4	4	1	3	4	4	4	4	2	1	4	4	1	1	1	1	4	4	4	1	1	4	4	4	1
2	2	3	2	4	2	2	3	1	4	3	1	3	3	4	3	2	4	3	3	4	2	4	4	4	4	1	4	1	1	3	1	4	1	3	4
2	3	3	3	2	2	2	2	2	3	3	3	3	3	3	3	3	1	2	3	3	3	3	3	2	2	3	3	3	3	3	2	3	3	2	3
2	2	2	1	4	2	1	2	1	4	2	1	3	1	4	2	1	2	2	4	4	2	4	2	4	2	2	2	2	2	1	1	4	1	2	2
3	3	1	4	3	2	2	1	1	4	3	2	2	1	2	3	1	4	4	3	1	1	1	3	1	2	1	3	4	3	2	2	2	1	1	3
4	1	1	2	2	1	1	3	1	2	3	1	2	2	2	2	3	2	4	3	3	1	2	3	3	2	1	3	2	1	4	2	3	1	3	3
2	3	4	2	1	3	2	4	1	2	3	4	4	2	2	3	3	3	2	1	2	1	3	3	2	2	1	3	3	2	2	2	3	4	3	1
1	1	1	1	1	1	1	1	1	1	1	1	1	1	1	1	1	1	1	1	1	1	1	1	1	1	1	1	1	1	1	1	1	1	1	1
4	4	3	2	3	3	1	2	3	2	2	3	3	4	4	3	4	3	2	3	4	1	2	3	2	3	2	4	2	3	3	3	3	3	3	3
1	2	2	1	2	2	2	1	2	2	1	2	1	3	1	2	2	1	2	2	4	1	2	2	1	2	3	2	1	1	2	2	1	2	3	2
4	3	2	1	2	3	4	2	2	1	1	2	2	2	3	3	2	2	2	3	3	2	1	1	4	3	2	3	1	1	1	1	1	1	1	1
3	4	1	1	2	3	4	1	1	3	3	3	1	3	1	4	1	2	1	4	1	3	4	1	4	3	1	2	1	4	1	1	3	1	3	1
2	2	3	2	4	2	2	3	1	4	3	1	3	3	4	3	2	4	3	3	4	2	4	4	4	4	1	4	1	1	3	1	4	1	3	4
2	2	2	1	1	1	1	2	1	3	4	4	3	2	4	1	1	1	1	3	1	1	2	1	4	2	1	1	3	1	1	1	1	2	1	1
1	1	1	1	1	1	1	1	1	1	1	1	1	1	1	1	1	1	1	1	1	1	1	1	1	1	1	1	1	1	1	1	1	1	1	1
4	2	1	3	2	3	4	1	2	2	3	1	2	4	3	2	1	1	3	4	2	1	3	2	4	3	4	1	3	2	1	3	4	1	2	4
3	2	4	3	3	2	2	3	2	3	3	3	3	2	2	4	2	4	2	3	1	2	3	1	3	4	1	2	4	3	2	2	1	2	2	4
3	2	2	1	4	2	2	1	3	4	1	1	2	4	4	2	1	1	1	1	3	2	2	1	4	3	3	2	3	2	4	1	2	1	2	4
4	2	4	4	4	4	4	4	3	3	4	3	3	2	3	4	3	4	4	3	3	2	3	3	4	2	3	4	3	4	2	2	3	2	3	2
4	2	1	2	2	2	3	1	3	4	2	2	2	4	2	2	2	3	4	2	3	2	2	3	4	2	2	3	1	4	4	2	2	3	3	4
2	2	1	2	1	3	2	1	3	1	1	1	1	4	4	1	1	1	1	1	4	1	1	1	4	3	2	1	1	2	4	4	2	1	1	1
3	3	3	3	1	4	3	3	2	2	4	3	3	3	2	4	3	3	3	2	2	2	3	2	2	2	1	2	2	2	2	2	2	3	2	2
2	3	3	2	1	2	2	2	1	2	2	1	1	2	3	3	2	3	3	3	2	2	1	3	3	2	1	2	1	1	2	1	2	3	2	2
4	3	4	3	1	3	1	4	2	2	3	3	3	2	1	3	3	4	4	1	1	3	4	2	3	2	1	3	1	4	2	1	3	3	2	1
2	3	4	1	3	2	2	2	1	3	2	4	1	1	4	2	3	3	2	4	4	1	3	1	2	4	2	4	4	2	2	4	2	2	3	4
2	3	2	3	3	3	3	3	2	3	2	2	2	2	2	3	2	2	3	2	3	2	3	3	2	2	2	2	3	2	3	2	3	2	3	2
4	4	4	4	4	4	4	4	1	4	4	4	4	3	4	4	4	4	4	2	4	2	4	4	4	4	1	4	4	4	2	1	4	4	1	2
3	3	4	4	3	3	3	3	2	4	3	3	3	2	3	3	4	3	3	3	3	2	4	1	2	1	1	3	3	2	2	1	3	2	2	3
3	4	3	2	4	4	3	2	2	3	3	4	2	3	2	3	4	4	3	2	4	2	2	3	4	2	1	3	4	4	3	4	3	2	3	4
4	3	3	2	3	3	2	3	1	2	3	3	3	1	2	4	3	4	3	2	2	2	4	3	4	1	4	4	2	3	1	2	4	3	2	4
3	3	3	2	1	3	2	3	2	1	4	2	4	2	2	4	2	3	3	2	2	2	3	2	3	2	2	3	3	3	2	2	3	2	2	3
3	4	3	2	1	3	2	4	1	2	3	2	4	1	1	3	3	4	3	2	2	3	4	3	4	2	2	4	2	3	2	2	3	3	1	2
3	3	2	2	3	3	2	3	2	3	3	3	3	2	3	3	2	2	3	2	3	2	3	3	4	2	2	3	3	3	3	3	3	3	3	2
2	2	1	4	1	1	4	2	2	4	3	4	2	2	2	3	2	1	3	2	1	1	3	2	4	1	2	2	1	2	2	1	3	4	2	4
3	3	2	1	1	2	2	2	2	2	2	1	2	1	1	2	1	2	1	1	2	1	1	2	2	2	2	2	1	1	1	2	2	2	1	2
4	3	4	3	1	4	4	4	3	1	3	3	2	2	4	2	3	2	3	3	1	3	4	3	4	2	1	2	4	3	2	3	2	2	4	4
2	2	1	2	1	1	1	1	3	1	1	4	2	4	4	2	2	1	2	2	2	1	2	1	4	4	4	2	4	2	2	2	1	1	4	4
1	2	2	1	4	2	3	2	1	4	3	2	2	1	3	3	1	2	2	1	3	2	1	2	4	2	2	3	1	2	1	1	2	3	3	1
4	4	3	1	1	3	2	2	1	1	3	3	4	2	2	4	2	3	3	2	2	3	1	3	1	1	2	3	1	3	1	1	4	4	2	3
2	2	1	3	1	1	2	1	3	4	2	2	1	4	4	2	2	1	1	1	2	1	1	2	4	1	1	2	2	4	4	1	2	1	3	2
4	4	2	2	1	3	4	2	2	4	3	3	4	4	4	4	1	4	2	4	4	1	4	4	4	4	1	2	3	2	4	3	3	2	3	4
3	2	3	3	1	3	2	2	2	2	2	2	2	2	1	3	2	4	3	2	2	2	2	4	4	2	1	2	2	3	2	2	3	2	2	3
3	4	2	2	2	4	4	2	2	2	3	3	3	2	2	4	2	3	3	2	2	3	3	3	3	2	1	3	3	3	2	2	3	2	2	4
3	3	2	1	2	3	2	2	1	1	3	2	3	1	3	3	3	3	3	3	2	2	4	4	3	3	1	4	4	3	1	2	3	3	2	2
2	2	2	2	2	2	2	2	2	2	2	1	1	1	2	2	2	1	2	2	2	1	1	1	4	4	1	1	1	2	2	2	1	1	1	2
2	4	2	3	3	2	3	2	4	2	4	2	4	4	4	4	1	3	2	2	4	3	2	2	4	4	3	3	2	2	4	2	3	1	3	4
3	3	2	3	4	4	4	4	4	3	4	2	3	2	3	3	3	3	3	4	4	4	3	3	4	3	4	3	3	3	3	3	3	4	4	4
2	2	1	2	2	2	3	1	2	4	2	2	1	2	2	2	1	3	4	2	3	2	3	2	3	2	1	1	2	2	2	2	1	2	1	2
3	4	4	2	3	3	4	3	3	4	3	4	3	2	2	3	3	3	3	3	2	2	4	2	4	4	3	2	4	3	3	3	3	3	3	3
1	4	1	1	2	4	3	4	3	2	4	4	2	1	2	4	4	1	4	2	2	4	4	4	1	1	4	1	4	4	1	1	4	4	1	1
3	3	3	2	4	3	2	2	3	1	3	3	3	1	2	3	2	1	2	2	1	2	3	2	4	2	1	3	2	2	1	1	2	2	1	2
2	3	2	2	1	4	4	3	1	1	2	3	4	1	2	3	2	2	3	2	1	2	3	2	3	2	4	2	2	3	2	1	2	3	1	3
3	2	1	3	3	1	2	1	2	1	2	1	3	1	1	3	1	3	2	1	1	3	1	4	2	2	2	3	1	3	1	1	4	1	2	2
2	3	2	3	2	2	2	3	1	2	4	3	4	2	3	3	2	1	2	2	2	2	4	3	2	1	2	2	3	3	3	1	2	3	2	1
4	4	2	2	2	3	4	2	2	2	3	1	3	1	1	3	2	1	2	1	1	3	3	1	4	1	1	2	3	4	2	2	4	3	1	2
2	3	2	3	2	4	3	2	4	4	2	2	2	1	1	2	4	4	3	2	3	2	2	3	3	2	2	2	2	2	1	2	2	3	4	4
3	3	2	3	3	3	1	1	1	4	3	1	2	1	3	3	1	2	2	1	3	2	1	4	4	1	1	2	1	4	1	2	2	2	2	1
3	3	2	3	4	2	3	2	4	2	3	2	3	3	4	3	2	3	4	3	4	2	2	2	3	2	2	3	2	4	3	2	3	2	3	3
2	4	4	3	1	4	4	4	1	2	4	2	4	1	3	4	2	2	2	1	1	3	4	1	2	2	1	4	2	2	1	1	4	2	1	1
3	2	3	1	3	4	3	3	1	2	3	2	2	2	1	3	1	1	2	3	2	2	2	3	3	1	1	4	2	3	2	1	2	3	3	4
3	3	2	2	4	3	3	4	2	2	3	3	4	2	2	3	3	3	3	3	3	2	3	2	3	3	1	4	3	1	2	3	3	3	1	1
3	4	3	3	3	4	4	3	2	2	4	4	3	2	3	3	3	2	2	2	3	3	4	3	1	2	1	4	2	2	2	2	3	4	2	4
2	3	3	2	1	3	2	2	1	2	4	1	4	1	1	4	1	2	2	3	2	3	1	1	4	3	1	2	1	3	1	3	4	1	2	1
4	4	2	2	1	3	2	3	2	3	2	1	3	1	2	4	3	4	3	2	3	2	1	2	1	3	2	4	2	1	1	2	3	1	1	2
2	2	1	1	1	3	2	3	1	2	3	3	3	4	2	3	3	4	3	2	2	3	2	1	2	1	1	4	1	2	1	1	3	4	1	2
3	2	2	1	3	3	2	3	3	2	2	2	2	2	2	2	2	3	3	2	2	3	3	2	3	2	3	2	3	2	1	2	1	3	2	3
4	1	3	2	2	3	1	2	2	1	3	1	2	2	1	3	1	4	4	2	1	1	2	2	4	1	1	2	2	3	2	1	3	1	2	2
4	4	2	3	3	4	2	2	3	2	3	3	2	2	1	4	4	3	1	2	1	1	4	4	3	3	1	3	4	4	2	4	3	4	3	3
3	3	2	1	2	3	4	4	4	3	2	2	3	2	1	2	2	2	1	1	2	3	2	3	1	1	1	2	2	1	2	1	4	4	1	4
1	3	2	2	1	3	2	3	1	1	2	1	2	1	3	2	2	2	2	1	2	2	3	1	2	1	1	2	1	3	1	1	3	2	1	1
3	4	2	2	3	4	4	3	1	4	3	2	2	2	2	4	2	3	1	2	2	4	4	4	4	1	1	2	1	1	1	3	3	4	2	4
4	4	4	3	4	3	3	3	2	4	3	4	4	3	4	3	3	3	3	2	4	2	3	3	2	2	2	4	3	4	2	1	3	3	3	4
2	2	2	2	1	3	2	2	2	1	3	2	3	1	2	2	2	2	2	2	1	2	2	2	2	3	3	2	3	2	3	2	2	2	3	2
2	3	2	1	2	4	2	3	1	1	3	4	3	2	2	3	2	3	2	2	2	3	2	2	1	2	2	3	2	1	1	1	2	3	2	1
3	3	3	4	1	4	3	4	2	1	3	3	4	3	2	3	4	4	2	2	1	3	3	2	2	3	3	3	4	1	2	2	3	4	2	3
1	4	1	4	4	3	2	3	3	4	2	3	3	1	3	3	1	4	3	1	4	1	2	3	1	1	2	3	3	2	1	1	4	4	4	1
1	3	1	1	1	4	2	3	1	1	3	3	3	1	1	4	1	3	3	1	1	2	3	1	4	1	1	3	1	1	1	1	3	3	2	1
2	2	4	3	2	4	2	4	2	4	4	3	2	1	4	4	3	4	4	3	2	4	4	4	1	2	1	4	2	1	1	1	4	4	4	1
3	2	3	4	2	3	4	2	1	2	2	2	3	2	3	4	1	4	2	2	3	2	2	3	4	2	1	3	2	2	1	1	4	1	2	2
3	2	3	4	2	3	4	2	1	2	2	2	3	2	3	4	1	4	2	2	3	2	2	3	4	2	1	3	2	2	1	1	4	1	2	2
3	3	4	3	1	2	4	2	2	2	3	3	3	3	4	2	1	2	3	3	1	1	3	3	4	4	2	3	2	3	4	2	2	1	2	3
3	2	1	4	1	4	1	3	1	1	2	4	4	2	1	4	2	2	3	2	1	3	4	3	1	1	2	3	2	2	1	2	3	2	3	2
4	4	3	3	4	4	3	2	1	2	3	3	4	2	2	4	2	3	2	2	3	2	3	3	4	2	2	3	2	2	1	1	3	4	1	2
3	3	2	2	3	4	3	3	2	2	3	3	3	2	2	3	2	3	3	2	2	2	2	3	3	3	2	2	3	2	2	2	3	2	2	2
3	4	2	2	1	3	3	2	1	1	4	2	1	1	1	4	4	3	2	2	1	4	2	3	1	1	1	3	1	1	1	1	3	2	1	1
2	3	3	1	1	3	4	2	1	3	2	1	2	3	4	3	3	4	3	2	2	3	4	1	1	2	1	3	3	2	2	1	2	2	3	2
3	3	2	3	2	3	4	1	1	2	3	2	3	2	3	3	2	3	3	1	4	2	1	3	3	2	1	3	1	3	3	1	3	2	3	3
2	1	3	2	1	2	2	3	1	1	1	2	3	2	4	2	2	2	3	1	1	1	1	2	1	2	2	2	1	4	3	1	1	2	1	2
2	3	3	2	3	3	2	2	1	3	2	2	3	3	3	2	1	3	2	4	4	2	3	1	2	3	1	2	1	2	2	3	4	3	2	3
2	2	1	2	2	1	1	1	1	2	1	2	1	2	3	3	3	2	2	3	2	2	2	2	1	3	2	2	3	2	4	3	2	2	2	3
3	3	2	4	1	3	3	3	2	1	2	3	3	2	2	3	2	3	3	3	3	2	3	2	2	2	2	3	1	2	1	2	2	2	2	3
4	4	2	4	4	4	4	4	2	4	4	4	4	2	4	3	3	4	3	4	4	1	4	4	4	1	1	4	4	4	2	1	4	2	4	1
4	4	3	3	1	4	3	3	2	1	3	4	4	1	2	4	3	3	3	2	1	2	3	3	3	2	1	3	2	2	2	1	3	2	2	2
4	2	3	1	3	2	1	3	2	4	2	3	3	4	2	3	2	3	2	4	3	1	1	2	3	2	1	3	2	3	2	2	3	2	1	2
2	2	3	1	2	2	3	2	1	1	2	2	3	1	2	2	2	2	2	2	4	1	2	2	2	2	3	2	2	2	1	1	2	2	1	2
3	1	1	3	1	1	1	1	3	2	3	2	1	4	2	1	3	1	4	3	4	1	4	2	3	3	2	2	3	4	3	1	2	2	4	2
3	3	2	3	1	2	2	2	2	2	3	2	2	2	2	2	2	2	2	3	2	2	3	2	2	2	2	2	2	2	2	2	2	3	2	2
3	4	4	3	3	4	2	4	1	2	3	3	3	2	2	4	3	4	2	2	4	2	4	4	3	3	2	4	2	2	2	1	3	2	3	3
3	3	2	4	1	3	3	3	2	1	2	3	3	2	2	3	2	3	3	3	3	2	3	2	2	2	2	3	1	2	1	2	2	2	2	3
2	3	2	2	1	3	2	4	2	2	3	4	2	2	2	2	4	3	1	3	3	2	4	1	2	1	2	2	1	1	1	1	3	4	2	3
3	3	3	2	3	3	2	4	2	3	3	4	3	2	2	3	3	3	2	3	2	3	4	4	4	2	1	2	2	2	2	2	3	4	4	2
3	3	1	2	2	3	2	2	1	3	3	3	2	2	4	3	2	2	3	2	1	3	4	4	2	2	3	3	4	4	2	2	4	3	2	4
3	3	2	2	3	3	2	4	1	3	4	4	4	2	3	4	3	4	2	2	4	4	4	3	3	4	4	4	4	3	1	3	3	4	2	4
4	4	3	3	2	3	3	3	1	2	4	4	4	2	3	3	4	3	3	2	2	4	3	4	2	2	3	3	2	2	2	1	3	3	3	2
2	3	2	2	1	2	2	2	1	4	3	3	2	3	4	2	3	3	4	3	2	1	2	2	1	2	2	2	3	3	2	1	2	2	2	2
2	3	2	1	1	2	2	2	1	4	3	3	2	3	4	2	3	3	4	3	2	1	2	2	1	2	2	2	3	3	2	1	2	2	2	2
2	2	2	2	1	2	1	2	1	2	2	2	2	2	2	4	4	4	2	2	2	2	3	4	4	3	2	3	2	3	2	2	2	3	2	3
3	4	3	1	1	3	3	4	2	1	3	3	2	2	1	3	3	2	3	2	1	3	3	2	2	3	1	2	2	2	1	2	2	2	1	2
2	3	2	3	3	3	2	2	2	1	2	3	2	2	2	3	2	2	2	2	2	2	3	2	2	2	1	2	2	2	1	1	2	3	2	2
3	2	3	4	3	4	2	4	2	1	4	1	3	2	3	4	3	4	4	2	4	3	3	2	4	1	1	3	2	4	1	1	4	3	2	3
3	3	3	4	3	3	3	3	2	1	3	3	3	3	3	3	3	4	4	2	4	3	2	3	3	1	1	3	4	3	1	2	3	3	2	2
3	4	2	3	2	4	1	3	1	3	4	3	3	1	2	3	3	4	3	2	4	2	3	1	2	2	3	4	4	1	1	1	2	2	1	4
3	3	2	1	1	2	2	3	2	1	3	3	3	1	2	4	3	4	2	1	2	3	3	2	1	1	1	3	2	1	1	1	3	3	2	2
3	3	2	3	2	3	2	2	2	3	3	2	3	2	3	3	2	3	4	1	3	4	3	3	4	1	2	3	1	4	2	1	3	2	3	2
4	4	2	1	3	2	2	2	1	2	3	3	3	1	2	3	3	3	1	2	3	3	2	1	2	1	1	3	1	1	1	1	4	3	1	4
2	3	2	1	1	3	2	4	2	4	3	2	3	2	4	2	4	2	3	1	2	3	4	3	2	1	4	2	1	4	4	1	3	4	1	4
3	2	2	4	1	2	2	2	1	1	2	2	1	2	1	2	2	3	2	2	4	2	2	4	3	2	3	2	2	3	2	1	2	3	2	3
3	4	2	2	1	3	2	2	2	2	3	4	3	3	2	4	4	3	2	2	4	2	3	1	2	2	2	2	4	2	3	2	3	2	2	3
3	3	3	2	2	3	2	3	1	2	3	3	3	2	2	3	2	3	2	2	2	2	3	3	2	2	2	3	3	2	1	1	3	3	1	1
4	4	4	1	3	2	3	4	1	1	4	2	3	2	3	2	4	1	4	3	2	2	3	2	1	1	1	4	2	1	1	1	4	4	2	1
2	3	1	1	4	2	2	1	2	4	3	4	2	2	4	2	1	2	2	4	3	1	3	4	4	4	2	2	4	4	4	4	2	2	1	1
3	3	1	2	2	3	2	2	1	3	3	3	2	2	4	3	2	2	3	2	1	3	4	4	2	2	3	3	4	4	2	2	4	3	2	4
4	4	4	4	3	4	2	4	1	1	4	4	4	1	3	4	3	4	3	4	2	3	2	2	2	1	2	3	2	2	1	1	3	4	2	2
3	3	4	2	3	4	2	4	1	4	3	2	3	1	2	3	2	3	2	1	3	2	4	3	3	2	2	3	4	2	1	1	2	3	2	2
4	3	2	3	1	4	3	3	1	1	3	4	4	2	2	3	3	4	3	2	2	3	3	1	3	2	1	3	2	4	2	2	4	4	1	4
2	3	2	2	4	2	2	2	1	3	3	2	2	1	2	4	2	2	3	2	1	2	2	1	1	1	1	2	1	2	1	2	3	2	2	1
2	4	3	2	2	3	2	2	2	2	4	4	2	2	2	3	3	4	3	3	1	2	2	3	2	1	1	3	2	3	2	2	2	3	3	3
3	2	4	2	1	4	2	3	2	2	3	1	4	1	2	4	1	3	4	1	3	2	1	2	4	2	2	3	1	2	1	1	3	2	1	1
4	3	3	2	2	4	4	3	2	3	4	4	4	2	2	4	3	4	3	2	1	3	4	3	2	1	1	4	4	2	3	2	4	4	1	3
2	2	3	4	1	4	2	3	1	2	3	2	1	2	1	2	2	2	1	2	4	3	2	2	1	1	1	3	3	4	4	2	1	1	3	4
4	4	4	4	4	4	4	4	1	4	4	4	4	1	1	4	4	4	4	4	4	4	4	4	4	1	1	4	1	4	1	1	4	4	4	1
2	2	3	2	2	4	2	1	1	2	2	1	2	1	1	3	1	4	4	1	1	2	1	2	4	4	1	2	1	4	1	1	3	1	1	1
4	3	3	2	2	4	4	3	2	3	4	4	4	2	2	4	3	4	3	2	1	3	4	3	2	1	1	4	4	2	3	2	4	4	1	3
4	4	4	4	4	4	4	4	1	4	4	4	4	1	1	4	4	4	4	4	4	4	4	4	4	1	1	4	1	4	1	1	4	4	4	1
3	2	3	4	3	4	2	4	2	1	4	1	3	2	3	4	3	4	4	2	4	3	3	2	4	1	1	3	2	4	1	1	4	3	2	3
3	4	1	3	1	2	3	1	2	4	3	2	2	2	2	2	1	4	4	1	4	3	4	2	4	1	1	1	1	1	1	1	2	1	1	1
4	4	3	4	2	3	3	4	1	2	3	4	3	1	2	4	4	3	4	1	1	3	4	2	3	1	1	3	1	4	2	1	3	4	1	2
2	2	2	3	1	4	3	2	1	2	3	3	4	2	3	3	4	2	3	2	1	2	2	3	2	2	2	3	2	3	3	1	2	2	2	3
4	3	2	1	3	3	2	3	1	1	3	2	3	1	1	4	2	4	2	1	2	3	2	4	4	1	1	4	4	4	1	1	4	3	1	1
2	3	2	3	2	2	3	2	2	4	2	3	2	3	3	2	2	2	3	2	4	2	3	3	3	3	2	2	3	3	3	2	2	2	3	2
2	3	2	2	2	3	3	2	2	4	3	3	3	3	3	4	4	4	3	3	4	3	4	4	3	2	1	3	4	4	3	2	3	3	3	4
3	3	4	2	2	3	1	4	2	3	2	3	2	2	1	3	4	3	2	3	2	3	2	1	2	3	1	2	3	2	3	4	4	4	3	4
3	3	2	3	1	4	2	2	3	2	4	4	4	2	2	4	4	3	2	2	3	4	3	3	2	2	3	3	2	2	3	1	3	4	3	3
3	3	3	3	3	3	3	3	2	2	2	3	3	2	4	3	3	3	4	3	2	4	2	3	4	1	2	3	3	2	1	1	3	3	3	3
2	3	3	2	1	4	3	3	1	2	4	2	2	3	1	4	3	3	4	2	1	3	1	3	2	2	1	4	1	2	1	1	4	3	1	1
3	3	2	2	1	3	3	2	1	4	2	3	4	1	1	2	2	2	3	1	3	2	4	2	4	4	1	3	4	4	1	2	3	1	3	3
2	3	2	1	1	3	2	3	1	2	4	4	3	2	1	3	2	3	3	2	1	2	3	3	2	2	1	3	3	2	1	1	3	2	2	3
4	4	4	2	3	4	3	2	1	4	3	2	4	3	4	4	3	4	2	2	4	2	3	4	3	2	3	4	3	4	2	1	3	1	2	3
4	4	3	1	1	4	3	4	1	1	3	4	4	1	3	3	4	4	3	3	1	3	4	2	1	2	3	4	3	1	1	2	4	4	4	4
2	4	4	3	2	4	2	4	2	4	2	3	3	1	3	3	2	3	4	2	2	3	4	3	2	3	2	3	2	2	2	1	3	3	2	2
3	2	3	1	1	2	1	1	2	3	2	2	1	1	1	2	3	2	2	3	3	1	3	1	3	3	2	2	3	2	1	2	2	2	2	2
3	2	4	1	2	4	3	2	1	4	2	3	3	2	1	4	3	3	2	1	2	3	4	2	1	1	2	4	2	1	2	1	4	4	3	2
4	1	3	2	2	3	2	2	2	2	2	2	2	2	2	2	2	2	2	2	2	2	2	2	2	2	2	2	2	2	2	2	2	2	2	2
2	3	1	1	1	2	2	3	1	1	3	4	2	2	1	3	4	2	3	2	1	2	3	2	4	1	1	2	3	4	2	1	2	4	2	4
3	3	4	3	2	2	3	2	1	2	3	3	2	1	4	2	3	4	2	1	3	2	3	2	2	1	1	3	4	3	1	1	3	3	4	2
3	3	3	1	2	3	3	2	2	1	2	1	2	1	2	3	1	1	2	3	3	4	3	4	2	3	3	2	4	2	2	3	4	3	2	3
3	3	3	3	3	3	3	3	1	1	4	4	4	1	1	4	1	4	4	1	1	1	4	4	1	2	1	4	2	3	1	2	4	4	3	4
4	4	3	3	4	4	2	4	3	4	3	1	4	3	2	4	3	2	4	1	4	4	1	4	4	1	1	4	4	4	4	1	4	4	4	4
3	4	2	2	3	3	2	2	2	4	2	2	2	2	2	3	3	3	3	1	2	2	2	3	4	3	2	3	2	4	2	1	3	2	2	4
3	3	2	2	2	3	3	3	3	3	3	3	3	2	2	3	3	3	3	2	2	2	2	2	3	2	1	2	3	2	2	1	2	2	2	2
3	3	2	4	1	2	1	2	1	3	4	3	4	1	1	2	1	4	2	3	4	1	2	1	4	2	1	4	4	2	1	2	3	4	2	3
2	4	3	3	2	3	4	4	4	3	3	4	4	3	2	3	3	3	2	1	2	3	4	4	1	1	1	4	4	3	3	1	3	3	4	1
2	4	3	3	2	3	4	4	4	3	3	4	4	3	2	3	3	3	2	1	2	3	4	4	1	1	1	4	4	3	3	1	3	3	4	1
3	4	1	1	4	4	4	4	1	4	4	1	3	4	3	2	4	2	4	4	4	1	4	4	1	2	2	2	2	4	1	4	3	2	3	4
2	3	2	2	1	4	3	3	2	1	3	2	3	2	1	3	2	4	3	1	4	2	2	3	4	2	1	3	1	1	3	2	3	1	2	2
2	1	2	1	4	4	3	4	2	4	4	1	2	1	1	4	1	3	4	2	4	4	1	4	4	1	1	3	1	4	1	1	3	1	4	4
3	3	3	3	2	3	2	2	3	3	2	3	3	2	2	3	3	3	3	2	2	1	2	2	2	1	2	3	3	2	2	2	3	3	3	3
4	2	3	1	2	3	3	2	1	2	3	4	3	2	3	2	4	4	3	2	4	2	3	4	4	3	1	2	2	3	2	4	4	4	2	1
4	4	3	3	2	3	3	2	2	2	3	4	2	2	3	3	3	4	4	3	4	3	4	2	1	2	2	3	3	2	2	2	4	4	2	3
2	3	3	3	1	2	3	3	3	1	2	3	3	2	3	4	4	3	2	2	3	3	2	3	4	2	3	3	2	2	2	1	2	3	2	4
3	3	2	3	1	2	2	1	2	1	2	1	3	1	2	2	2	2	2	1	1	2	2	2	2	2	2	2	2	2	2	2	2	2	2	2
3	3	2	3	2	2	4	2	2	2	3	3	3	3	2	3	4	3	3	2	2	3	3	3	4	2	2	3	2	3	2	2	3	4	2	4
1	2	2	1	1	2	2	2	2	2	2	3	2	2	1	2	2	1	2	2	1	2	1	1	3	2	1	2	2	2	1	1	2	2	1	1
4	3	4	4	1	2	2	3	2	2	3	2	3	4	4	3	3	3	4	2	3	2	3	3	2	2	2	3	3	2	2	1	2	1	3	3
3	3	2	2	1	2	3	2	2	1	2	2	2	2	1	3	3	3	3	2	1	3	3	3	2	1	1	2	2	2	1	1	3	2	1	2
4	4	3	2	3	3	3	3	2	2	3	4	3	1	2	3	4	4	2	2	2	2	4	2	2	2	1	3	1	2	1	2	3	3	2	2
1	3	2	2	1	4	3	1	1	1	2	4	2	1	1	4	1	4	3	1	1	2	1	3	4	2	1	4	4	4	1	1	3	1	1	1
4	1	4	1	1	4	1	3	1	1	2	1	3	1	2	3	1	4	1	1	1	1	1	3	1	1	1	3	1	1	1	1	3	1	1	1
1	2	3	4	1	2	2	2	2	1	4	1	2	1	1	4	2	4	2	1	1	1	1	1	1	1	1	1	2	2	1	1	4	4	4	2
2	4	1	2	3	4	4	1	2	4	4	3	2	1	2	4	1	4	4	2	4	3	4	2	4	2	4	4	4	4	1	2	4	4	3	3
3	4	3	2	2	3	2	3	2	2	4	3	3	2	2	4	3	3	3	2	2	3	3	2	2	2	1	3	2	2	2	2	3	3	2	2
3	4	3	2	2	3	2	3	2	2	4	3	3	2	2	4	3	3	3	2	2	3	3	2	2	2	1	3	2	2	2	2	3	3	2	2
4	3	2	2	2	3	3	3	1	2	3	4	3	1	2	4	3	3	4	1	2	3	4	2	4	2	1	3	2	3	2	2	4	3	2	3
4	3	2	4	1	3	3	2	2	2	3	3	2	2	3	4	2	3	3	2	3	2	3	4	4	3	3	3	1	3	2	1	3	4	2	3
2	3	2	1	2	3	3	4	4	3	3	2	4	1	2	3	4	4	3	2	1	3	4	4	3	2	1	4	2	2	3	1	4	4	4	2
3	4	4	3	1	2	1	2	3	1	2	4	2	2	1	3	4	4	4	2	1	2	1	3	1	1	2	4	1	2	1	2	4	3	3	1
3	4	2	2	2	4	3	2	2	2	3	4	3	2	4	4	2	3	2	3	4	3	4	2	3	2	2	4	2	2	3	2	2	3	3	3
3	2	3	2	1	4	1	4	1	2	4	3	4	2	1	4	2	4	4	2	1	2	3	1	3	2	1	4	2	4	1	1	3	4	4	4
3	4	3	3	2	3	2	3	2	1	2	2	3	2	4	3	2	4	4	1	1	2	3	4	3	2	2	3	1	3	2	2	3	2	2	3
3	4	2	2	1	4	3	3	2	1	4	4	3	2	2	3	4	4	3	2	2	2	4	2	2	2	1	3	4	3	2	2	3	4	2	3
2	3	2	2	2	3	3	4	1	1	4	4	3	3	2	4	3	2	3	2	1	4	3	2	2	1	2	3	2	2	1	1	4	4	2	2
2	3	2	2	2	3	3	2	3	4	3	3	3	2	4	3	1	3	3	1	4	3	2	3	4	1	2	3	1	4	2	1	3	3	2	1
2	3	4	1	3	3	1	3	1	2	3	4	4	1	2	4	4	4	3	2	4	3	4	1	2	1	1	3	2	2	1	1	4	4	1	2
2	2	2	1	1	2	3	3	1	1	2	2	1	1	1	3	2	3	3	1	1	2	2	2	2	1	1	3	1	2	1	1	2	2	1	2
2	4	3	2	1	4	2	4	1	2	4	4	4	1	1	4	2	4	3	2	3	4	2	4	2	3	2	4	3	2	3	3	4	4	2	2
3	3	1	3	1	3	2	3	1	2	3	3	3	1	1	4	2	3	1	3	3	2	3	3	1	2	1	2	2	1	2	1	2	2	1	2
2	3	2	1	2	2	3	2	3	4	3	2	2	1	3	2	1	3	2	3	3	2	1	3	4	3	2	2	1	3	1	2	3	2	2	2
4	4	4	4	4	4	3	4	2	2	3	3	3	2	1	2	3	3	2	2	2	3	4	4	2	3	2	4	4	3	2	1	3	4	2	2
4	3	2	3	2	4	2	3	1	1	3	4	3	1	2	3	3	3	3	1	1	1	4	1	2	1	1	3	4	2	1	1	3	4	1	4
2	3	2	3	1	4	1	2	2	1	4	4	3	1	1	3	3	4	2	2	2	2	2	1	1	2	1	3	2	2	1	1	2	2	1	2
3	4	1	1	4	4	4	4	1	4	4	1	3	4	3	2	4	2	4	4	4	1	4	4	1	2	2	2	2	4	1	4	3	2	3	4
3	4	1	2	3	4	4	1	2	2	4	4	2	2	2	4	4	4	4	1	2	3	4	3	4	1	1	3	3	3	2	2	4	4	2	4
2	2	2	3	1	2	2	2	2	2	3	2	2	1	1	2	1	2	2	1	1	2	1	1	2	1	1	2	1	1	1	1	2	2	1	1
3	3	3	3	2	3	3	4	3	2	3	3	3	2	2	4	2	4	3	2	3	3	3	4	2	2	2	3	2	2	2	1	4	4	2	2
2	4	3	2	1	2	2	3	1	1	2	4	4	1	1	4	4	4	3	1	1	4	2	3	1	1	1	4	3	3	1	1	4	4	1	3
3	3	4	3	2	3	2	4	2	3	4	3	3	3	3	3	3	3	4	2	2	2	3	3	1	2	2	3	2	3	3	1	3	3	2	4
3	3	2	1	1	4	3	3	1	1	3	2	3	1	2	3	2	4	2	2	2	3	3	2	3	2	2	3	2	2	1	1	3	2	2	3
3	2	2	2	1	3	3	3	2	2	2	3	2	1	1	3	2	3	2	2	2	3	2	2	2	3	2	3	3	3	2	2	4	4	2	4
3	3	3	2	1	3	2	3	2	1	4	2	4	2	2	4	2	3	3	2	2	2	3	2	3	2	2	3	3	3	2	2	3	2	2	3
2	3	1	1	4	2	2	1	2	4	3	4	2	2	4	2	1	2	2	4	3	1	3	4	4	4	2	2	4	4	4	4	2	2	1	1
4	4	3	4	1	4	4	3	4	1	4	4	4	2	3	4	2	4	4	4	2	2	3	4	4	2	4	4	2	3	2	1	3	2	2	1
3	4	1	2	4	2	3	2	3	4	3	2	2	3	4	3	3	3	4	3	2	2	4	2	4	3	3	2	3	4	3	3	4	2	3	3
3	2	3	1	1	2	3	4	1	1	4	3	2	1	2	3	4	4	2	4	3	2	2	3	3	2	1	3	1	1	1	1	2	3	1	2
4	2	4	3	2	2	4	3	3	4	4	3	4	2	2	4	2	4	2	2	2	2	3	3	3	2	1	3	2	2	2	2	3	3	2	4
2	3	3	1	1	4	1	2	2	2	4	3	3	1	1	4	2	4	3	1	1	2	2	3	2	1	1	4	1	1	1	1	4	4	1	3
2	3	2	3	1	2	2	2	2	2	2	2	3	1	1	4	4	4	2	3	4	2	4	3	2	4	1	3	4	3	1	1	3	2	2	2
2	2	2	3	2	3	3	4	2	2	3	3	3	4	3	3	4	3	2	2	2	2	4	1	3	2	2	3	2	4	2	2	3	4	2	3
4	3	3	2	2	4	3	3	1	4	3	4	4	2	1	4	1	4	3	3	4	2	2	4	2	3	4	2	4	4	2	1	3	2	1	4
2	2	3	1	2	3	3	3	1	2	2	2	3	1	2	3	2	2	2	2	2	2	3	3	2	2	1	2	2	2	1	2	2	2	1	2
4	4	2	3	2	3	3	2	2	3	2	2	3	2	1	3	2	2	2	4	4	2	4	3	1	2	3	4	2	3	1	2	2	2	2	2
2	2	2	1	1	4	4	3	2	1	3	1	4	1	1	3	1	3	4	1	3	2	1	3	4	1	2	3	1	4	1	1	3	1	2	4
2	2	3	2	2	4	2	1	1	2	2	1	2	1	1	3	1	4	4	1	1	2	1	2	4	4	1	2	1	4	1	1	3	1	1	1
2	2	2	4	1	4	4	4	1	4	3	2	4	1	4	3	1	4	3	4	4	1	4	4	4	4	4	4	1	4	4	1	4	4	1	4
2	2	2	4	1	4	4	4	1	3	3	2	4	1	4	3	1	4	3	4	4	1	4	4	4	4	4	4	1	4	4	1	4	4	1	4
3	3	2	2	2	4	4	4	1	2	4	4	2	3	1	4	3	4	3	2	3	3	2	3	2	1	2	3	3	2	1	1	3	2	2	3
3	3	2	3	2	3	4	1	1	2	3	2	3	2	3	3	2	3	3	1	4	2	1	3	3	2	1	3	1	3	3	1	3	2	3	3
3	3	2	2	1	3	2	2	3	2	2	3	3	1	1	3	2	4	4	1	1	2	1	3	2	1	1	4	2	3	2	1	3	1	2	3
4	4	3	4	1	4	4	3	1	2	3	3	3	2	2	4	3	4	4	3	2	3	3	4	3	1	1	3	4	3	1	2	4	4	1	4
3	3	2	4	1	4	1	3	1	3	4	1	3	2	4	3	1	4	4	2	4	1	1	3	2	3	2	3	1	4	3	1	4	4	2	3
3	2	2	1	3	3	1	2	1	2	1	3	4	2	3	1	4	3	4	3	4	1	4	3	2	1	4	3	4	4	2	4	3	4	1	4
3	4	3	4	2	2	3	3	1	1	3	3	3	1	1	3	4	4	3	2	3	2	4	4	2	1	1	3	2	2	1	1	3	3	1	3
2	1	3	2	1	2	2	3	1	1	1	2	3	2	4	2	2	2	3	1	1	1	1	2	1	2	2	2	1	4	3	1	1	2	1	2
3	3	4	3	3	3	4	3	2	2	4	3	4	2	3	4	2	4	2	2	4	2	4	1	1	2	1	3	2	2	2	2	3	3	2	3
4	3	3	3	2	4	3	3	2	2	3	3	3	2	2	4	3	3	3	2	2	3	3	3	2	2	2	3	3	2	2	2	4	2	2	2
3	2	2	3	1	3	1	3	1	2	3	2	3	1	1	4	1	4	3	1	1	4	2	2	4	1	1	4	1	3	1	1	2	3	1	1
2	3	2	4	2	3	4	2	2	3	2	2	2	3	3	3	2	3	3	3	4	2	2	2	4	3	2	3	2	4	4	3	3	2	3	4
3	4	4	1	3	4	4	4	4	3	1	2	3	1	1	4	4	2	3	1	4	4	4	3	1	1	2	4	4	3	3	2	3	4	3	2
3	3	3	3	2	3	2	4	3	1	4	4	4	1	2	4	3	4	4	3	2	3	4	3	2	2	2	4	3	2	1	2	4	4	1	3
3	2	2	2	1	3	1	2	1	2	3	1	2	2	1	3	4	3	3	1	1	1	3	2	4	4	1	2	1	4	2	2	3	1	3	4
2	2	2	2	2	3	2	3	2	2	3	3	2	3	1	2	2	3	2	2	1	2	2	3	3	2	1	3	2	2	2	2	3	2	2	2
3	3	2	2	1	4	2	4	1	2	3	2	3	2	1	4	4	4	3	1	2	2	4	2	2	2	2	2	2	2	3	2	3	3	3	1
1	1	1	1	1	4	1	1	1	1	4	1	4	1	1	4	1	1	1	4	1	1	1	1	4	4	1	4	1	1	1	1	4	1	4	4
2	3	2	3	2	4	3	3	2	2	3	3	3	2	2	3	3	3	2	2	2	3	3	2	1	2	2	3	3	3	2	2	3	3	3	3
2	2	3	1	2	2	3	2	1	1	2	2	3	1	2	2	2	2	2	2	4	1	2	2	2	2	3	2	2	2	1	1	2	2	1	2
1	3	2	2	1	4	3	1	1	1	2	4	2	1	1	4	1	4	3	1	1	2	1	3	4	2	1	4	4	4	1	1	3	1	1	1
3	2	3	3	1	3	2	3	2	1	3	4	3	2	2	4	4	4	2	2	1	2	4	3	2	2	1	3	1	2	1	3	4	3	3	3
3	3	3	3	2	3	3	4	1	2	3	2	3	2	2	4	3	3	4	2	3	3	3	3	2	2	2	4	1	2	2	2	3	3	2	3
4	2	3	3	4	4	4	3	2	4	3	2	4	2	3	4	1	3	4	1	2	1	4	1	4	2	1	2	4	4	3	1	3	2	1	2
3	2	3	2	2	3	2	3	1	2	2	2	3	1	2	3	1	3	2	1	2	3	1	1	4	1	2	3	1	2	2	2	3	1	2	4
3	3	3	2	3	3	2	4	1	2	4	3	4	1	1	4	4	1	4	1	2	3	3	1	1	1	1	4	1	1	1	1	4	4	1	4
2	1	3	4	2	3	2	2	2	3	3	2	2	2	3	3	2	2	2	3	3	2	3	3	3	2	3	3	3	3	2	3	2	2	3	3
3	3	4	1	1	4	3	4	3	4	4	2	3	4	3	4	1	3	2	1	3	2	4	4	1	2	2	3	4	1	3	1	3	4	2	4
4	4	2	2	1	4	3	3	2	1	4	3	3	2	1	3	2	4	3	1	2	3	4	1	2	2	3	3	2	2	1	1	3	3	2	2
4	4	2	2	1	4	3	3	2	1	4	3	3	2	1	3	2	4	3	1	2	3	4	1	2	2	3	3	2	2	1	1	3	3	2	2
2	2	3	1	2	3	2	4	2	1	3	3	4	2	2	4	2	3	3	2	2	2	2	3	2	1	1	3	2	2	1	1	3	2	1	4
2	3	2	2	2	3	3	2	2	3	2	3	2	2	2	3	1	2	2	2	4	2	3	2	4	2	2	2	4	3	3	1	3	2	2	3
3	4	3	2	3	4	2	3	3	1	3	2	3	2	2	4	4	4	3	3	3	3	4	4	3	2	1	2	2	4	1	1	4	3	3	4
3	3	3	4	2	3	3	3	3	2	3	3	3	2	1	3	2	3	3	2	1	3	3	4	3	1	2	2	3	2	3	1	2	3	3	3
3	2	3	2	1	3	3	2	1	1	3	3	4	2	2	3	3	3	3	2	2	2	3	3	2	2	1	3	3	2	2	1	4	2	1	3
3	3	3	3	3	3	3	3	2	2	2	2	2	2	2	2	2	3	3	2	3	3	3	2	2	2	2	3	2	3	3	3	2	3	3	3
3	3	3	2	3	2	2	2	1	2	3	3	3	2	3	4	2	3	2	2	3	3	3	3	2	2	2	3	2	2	1	2	2	3	2	3
4	3	4	2	1	4	3	4	2	4	2	2	4	1	4	3	4	2	4	2	2	2	3	4	4	3	3	3	1	2	1	1	4	2	1	3
3	3	3	1	2	4	2	4	1	1	3	3	3	1	2	4	1	4	3	2	1	2	2	4	4	1	3	3	2	1	2	1	4	2	1	1
3	3	2	1	1	3	1	4	2	2	3	3	3	2	1	3	2	3	3	2	1	2	3	1	1	2	1	3	3	2	1	3	3	3	1	3
3	4	2	1	1	4	2	4	2	1	3	3	3	1	2	3	2	2	2	2	2	3	2	1	2	1	2	3	2	2	1	2	3	3	2	2
3	3	3	2	2	2	3	2	2	2	3	3	3	2	2	2	2	3	4	3	2	3	4	2	2	2	1	2	2	2	1	2	3	3	1	3
3	4	2	1	2	3	2	2	1	2	2	3	3	1	1	3	3	3	4	2	1	2	2	3	3	2	1	2	2	1	2	2	3	3	1	3
3	4	4	2	1	4	2	4	1	1	4	4	4	1	1	4	4	4	2	2	2	3	3	3	2	1	1	4	2	1	1	1	4	4	2	3
2	4	4	2	4	4	2	3	4	4	4	2	4	2	3	3	4	4	2	4	4	3	4	4	2	4	2	4	4	4	3	2	3	2	2	4
3	2	1	2	2	3	3	2	3	2	3	3	2	3	4	2	3	2	3	3	2	2	3	4	3	2	2	1	3	2	1	3	2	4	2	2
4	2	3	1	3	2	1	3	2	4	2	3	3	4	2	3	2	3	2	4	3	1	1	2	3	2	1	3	2	3	2	2	3	2	1	2
3	2	2	4	1	2	2	2	1	1	2	2	1	2	1	2	2	3	2	2	4	2	2	4	3	2	3	2	2	3	2	1	2	3	2	3
3	2	3	2	1	2	3	2	2	1	2	3	2	2	4	3	3	3	2	2	3	2	4	2	2	3	1	3	3	2	2	2	3	3	1	2
3	3	4	3	3	3	3	3	2	2	3	3	3	2	3	3	2	3	2	3	1	2	2	2	2	2	2	2	1	1	1	1	2	2	1	2
3	3	3	3	4	4	1	4	2	4	3	1	4	1	1	4	1	4	4	4	4	4	4	4	4	4	4	4	4	4	4	4	4	4	4	4
2	2	2	3	1	2	2	2	2	2	3	2	2	1	1	2	1	2	2	1	1	2	1	1	2	1	1	2	1	1	1	1	2	2	1	1
2	3	2	3	3	3	2	3	3	3	3	3	3	3	3	3	4	4	4	2	2	2	3	3	2	2	2	3	3	1	1	1	4	4	2	2
3	4	2	3	2	3	2	3	2	2	3	4	3	2	2	3	3	3	3	2	2	2	3	3	2	2	2	3	3	2	2	3	3	4	2	3
2	4	3	1	2	3	4	3	2	4	4	3	3	1	1	3	4	4	4	2	1	2	4	1	1	2	1	4	3	2	1	3	4	4	2	4
4	2	3	3	1	4	2	3	1	1	3	4	4	2	1	3	3	4	3	1	2	3	3	2	1	1	1	3	2	2	1	1	3	3	2	2
2	3	2	3	2	2	3	3	2	1	3	4	3	1	3	4	3	3	3	1	2	3	3	1	2	1	2	3	2	2	1	1	2	3	3	2
2	3	4	4	1	4	4	4	1	2	2	3	4	1	1	2	4	4	4	1	2	4	4	4	1	1	1	4	4	4	1	2	3	4	2	3
1	3	1	1	1	4	2	3	1	1	3	3	3	1	1	4	1	3	3	1	1	2	3	1	4	1	1	3	1	1	1	1	3	3	2	1
2	3	2	2	1	2	3	2	1	1	3	4	2	2	2	3	3	2	2	2	2	2	3	2	3	1	2	3	3	2	1	2	2	2	2	2
3	4	1	2	1	4	3	2	2	1	4	3	2	3	3	2	2	3	3	2	2	2	3	2	2	2	1	2	3	2	2	1	3	2	2	2
2	2	4	1	2	4	2	4	1	1	3	3	2	1	2	4	4	3	2	1	4	3	2	1	3	1	2	4	4	4	1	2	4	3	2	2
2	2	2	3	2	3	3	4	2	2	3	3	3	4	3	3	4	3	2	2	2	2	4	1	3	2	2	3	2	4	2	2	3	4	2	3
3	2	4	3	4	4	3	4	2	4	4	3	3	1	2	4	2	4	4	2	3	2	2	3	2	3	1	4	3	1	1	1	4	3	2	4
2	1	3	4	2	3	2	2	2	3	3	2	2	2	3	3	2	2	2	3	3	2	3	3	3	2	3	3	3	3	2	3	2	2	3	3
3	2	3	2	2	2	3	3	2	2	2	2	3	2	3	2	2	2	3	2	2	3	3	2	2	3	2	2	3	3	2	3	3	2	2	3
2	3	4	1	2	3	1	3	2	2	1	3	3	2	1	4	1	3	2	3	1	2	3	2	3	1	1	3	2	2	3	3	2	3	2	4
1	3	1	1	2	4	2	3	1	2	3	2	3	1	2	3	1	3	2	2	2	3	2	4	3	1	1	3	1	4	2	2	3	2	3	3
3	4	2	2	3	2	3	3	2	2	4	4	3	3	3	3	2	4	3	2	4	2	4	3	1	2	2	4	2	2	2	3	4	4	3	2
2	2	2	4	1	3	3	3	2	2	3	3	3	2	2	3	3	2	3	3	3	2	3	3	3	2	3	2	3	3	2	2	3	2	2	3
2	3	3	2	1	4	3	3	1	2	4	2	2	3	1	4	3	3	4	2	1	3	1	3	2	2	1	4	1	2	1	1	4	3	1	1
2	3	2	2	1	4	4	3	1	1	2	3	4	1	2	3	2	2	3	2	1	2	3	2	3	2	4	2	2	3	2	1	2	3	1	3
3	3	3	2	1	4	2	4	2	3	4	3	3	2	2	3	3	3	3	2	4	4	4	2	3	2	2	4	3	3	1	1	3	4	3	2
3	3	2	2	2	4	4	3	1	2	4	4	3	2	3	4	4	3	2	2	2	3	4	2	2	2	1	3	4	3	2	2	3	4	2	2
3	2	2	4	1	2	3	2	1	2	2	2	2	2	3	4	4	2	4	2	3	3	3	2	2	2	1	2	3	4	2	4	2	3	2	4
2	3	3	1	2	2	2	4	1	1	3	4	2	3	4	3	1	2	4	4	4	1	2	1	1	4	4	3	3	3	4	1	2	2	4	4
3	3	3	4	2	3	3	3	3	2	3	3	3	2	1	3	2	3	3	2	1	3	3	4	3	1	2	2	3	2	3	1	2	3	3	3
3	4	2	2	3	3	2	2	2	4	2	2	2	2	2	3	3	3	3	1	2	2	2	3	4	3	2	3	2	4	2	1	3	2	2	4
4	3	4	4	1	3	3	4	3	2	3	2	4	3	1	3	2	4	4	2	1	2	1	2	3	2	1	4	2	3	2	1	4	1	1	2
2	2	2	2	1	3	3	2	1	1	3	2	3	2	2	4	2	3	3	1	2	3	1	2	2	2	1	3	3	2	2	2	3	2	2	1
3	3	4	1	2	2	1	4	1	1	4	2	4	2	1	4	2	3	2	1	1	1	1	2	4	2	1	3	2	1	1	1	3	2	1	1
1	1	4	4	2	1	1	1	1	4	1	4	2	4	1	1	1	1	1	4	1	1	1	1	1	2	1	1	1	1	2	4	3	2	1	4
4	4	3	2	2	3	3	2	3	3	4	3	3	3	3	4	3	3	2	3	3	3	3	2	3	2	1	4	3	3	3	2	3	3	3	3
3	3	2	3	1	2	2	2	1	2	2	3	4	1	1	4	1	4	2	2	4	3	3	1	2	3	1	4	1	2	1	2	3	3	1	2
4	4	4	4	3	4	4	4	2	3	3	3	4	2	3	4	4	4	4	2	3	1	1	3	2	1	1	4	3	3	2	2	4	4	2	3
3	3	3	2	2	3	3	3	2	2	3	4	3	2	2	3	4	4	4	2	2	2	3	2	2	2	2	3	3	2	2	2	3	3	2	3
3	3	4	3	3	4	2	3	1	2	4	4	3	1	2	4	2	3	3	2	2	2	3	2	1	1	1	2	2	3	2	1	4	2	1	3
3	2	3	3	3	2	3	3	4	4	2	3	2	4	4	2	2	2	4	3	4	3	3	2	4	4	3	2	4	4	4	2	3	2	3	4
3	3	2	4	4	4	3	4	1	4	3	2	2	2	1	3	3	3	4	2	3	2	2	2	4	2	2	3	2	2	2	1	3	2	1	2
4	3	3	2	2	3	2	4	1	2	4	3	4	1	1	4	2	4	2	2	2	3	3	1	2	1	1	4	2	2	1	1	3	3	1	2
4	3	3	1	2	3	2	4	1	2	4	3	4	1	1	4	2	4	2	2	2	3	3	1	2	1	1	4	2	2	1	1	3	3	1	2
1	4	4	4	1	4	4	4	4	1	3	3	3	1	1	4	2	4	4	4	4	4	4	4	3	2	1	4	4	4	2	2	4	4	4	4
3	4	2	2	1	3	3	2	1	3	3	4	3	2	1	4	4	3	4	2	3	2	4	4	2	2	1	4	4	4	2	1	4	4	3	2
4	4	3	2	1	3	3	3	1	2	3	4	4	2	1	3	2	3	2	2	2	2	3	3	4	2	1	3	2	4	3	1	3	4	3	4
3	3	3	2	1	4	3	4	2	1	3	3	4	3	2	3	4	4	2	2	1	3	3	2	2	3	3	3	4	1	2	2	3	4	2	3
3	4	4	3	3	4	4	3	2	3	3	2	3	2	4	3	1	3	4	3	2	3	2	4	2	2	2	4	2	2	3	1	3	1	2	2
4	2	3	2	1	3	3	3	4	4	2	3	2	1	1	3	2	3	4	2	2	1	3	3	4	3	2	3	2	4	2	3	4	4	2	4
2	4	4	2	4	2	3	3	2	2	4	3	4	1	3	2	2	3	2	2	4	1	4	2	3	2	3	2	4	2	1	1	4	3	2	2
2	4	2	2	1	2	3	2	1	1	2	3	2	2	3	2	2	2	2	1	1	3	3	1	3	2	2	3	3	4	2	1	3	2	1	3
3	3	1	2	1	3	3	2	2	1	2	2	2	2	2	1	3	2	3	2	2	3	3	2	3	2	2	2	4	3	2	2	2	1	2	2
2	2	2	2	1	2	1	2	1	2	2	2	2	2	2	4	4	4	2	2	2	2	3	4	4	3	2	3	2	3	2	2	2	3	2	3
4	4	4	2	1	4	4	4	1	2	4	4	4	1	1	4	2	4	2	1	1	4	3	4	1	1	1	4	2	1	1	1	4	3	2	4
3	3	3	2	1	4	4	2	1	1	4	3	3	1	1	4	3	4	3	2	2	3	4	1	2	2	1	4	3	1	1	1	4	3	1	2
4	2	2	3	3	3	2	3	1	3	3	3	3	1	2	3	2	3	3	2	3	3	4	1	2	1	2	3	3	3	1	2	3	2	2	3
3	3	1	3	2	4	3	4	2	3	3	1	4	3	1	3	3	4	4	1	2	2	3	4	4	2	1	3	3	4	3	1	4	1	4	3
4	3	3	1	3	4	1	4	1	1	4	1	3	1	1	4	1	3	2	1	3	3	1	4	4	1	4	3	1	1	1	1	4	1	1	2
3	4	4	2	1	4	4	4	1	2	3	3	4	1	1	4	1	4	3	1	1	1	3	2	4	3	2	4	2	1	1	1	4	3	2	4
3	3	2	4	1	3	3	2	1	2	3	1	2	1	2	2	1	3	1	1	1	3	2	3	4	2	1	3	4	1	1	1	3	2	1	4
3	3	3	2	2	3	3	3	2	1	2	2	3	2	2	3	2	3	2	2	3	2	2	2	2	2	1	3	2	3	2	1	3	1	3	3
2	2	2	2	1	4	2	2	2	4	3	2	3	2	1	3	2	3	2	2	2	2	2	3	2	2	1	2	1	2	1	2	3	2	2	4
2	3	3	3	1	2	4	2	2	3	4	2	3	3	2	3	2	2	3	2	2	2	2	3	3	2	1	3	4	2	2	1	2	3	3	1
3	3	2	3	1	3	3	3	1	1	4	3	3	2	1	4	3	4	1	1	1	3	2	1	1	1	1	3	4	1	1	1	3	4	1	2
3	1	2	3	1	1	2	2	2	3	2	1	3	2	2	2	3	3	2	3	3	2	3	2	4	3	1	2	2	3	2	2	2	1	3	2
2	2	2	3	1	4	3	2	1	2	3	3	4	2	3	3	4	2	3	2	1	2	2	3	2	2	2	3	2	3	3	1	2	2	2	3
4	4	3	2	1	4	3	4	2	1	4	3	3	3	3	3	3	4	4	2	2	3	3	3	3	3	3	4	4	4	1	3	3	3	3	3
4	4	3	2	2	3	3	3	1	2	4	2	3	1	2	4	3	3	4	2	2	3	3	2	3	3	1	4	3	3	2	1	4	4	2	3
1	1	1	1	1	4	1	4	1	1	4	4	4	1	1	4	1	1	1	1	1	4	1	1	1	1	1	4	4	1	1	1	4	4	1	1
3	3	2	2	2	3	2	4	2	2	4	3	3	2	2	4	3	3	2	2	2	2	3	4	2	3	2	3	2	2	2	3	3	3	2	3
3	2	2	2	3	3	2	2	2	3	3	4	3	2	1	2	4	4	4	3	2	2	3	2	3	2	2	3	1	3	2	3	4	4	1	4
4	4	2	2	2	4	2	2	1	1	4	3	2	1	1	4	2	2	3	2	1	2	1	1	1	3	1	3	2	1	1	1	4	3	1	3
2	3	3	4	1	3	2	4	2	2	3	3	3	2	2	3	3	4	2	3	3	2	3	3	2	2	2	3	3	2	1	2	3	4	2	3
3	3	3	3	1	3	2	3	2	1	2	3	3	2	1	2	2	3	3	2	1	2	2	3	3	2	1	3	1	3	2	2	3	2	3	3
4	4	2	4	1	4	4	2	2	4	4	4	2	2	2	4	2	4	3	2	4	3	4	2	4	3	1	2	4	1	1	2	4	4	1	3
3	3	3	4	4	3	2	3	1	2	3	2	2	1	2	3	2	3	3	2	2	2	4	3	2	2	2	2	3	2	1	2	3	4	2	4
3	3	2	3	2	3	3	2	1	3	2	2	2	2	2	3	2	2	3	2	1	2	2	1	3	2	1	2	2	3	1	1	2	2	2	1
4	4	3	1	1	4	2	4	1	1	4	3	4	2	1	3	3	4	4	3	3	4	4	3	1	2	1	4	3	1	1	4	3	3	2	1
2	4	4	4	3	4	4	4	2	3	3	4	4	2	3	3	3	4	3	3	3	2	4	4	2	1	1	4	4	4	4	1	4	4	1	3
3	3	2	4	3	4	2	3	1	2	3	2	3	1	2	4	2	3	2	4	3	2	3	3	3	4	1	3	2	2	1	3	2	2	2	4
3	4	2	2	3	4	4	3	1	4	3	2	2	2	2	4	2	3	1	2	2	4	4	4	4	1	1	2	1	1	1	3	3	4	2	4
3	3	2	4	3	3	2	3	2	3	2	2	3	1	2	4	2	2	2	1	2	2	3	3	2	1	2	3	3	2	2	1	2	3	2	2
2	2	3	3	1	2	2	2	2	1	2	2	2	1	2	3	2	3	3	2	2	2	2	2	3	1	1	2	2	2	1	1	3	1	2	3
2	3	2	2	2	4	2	2	3	3	2	2	2	1	2	3	3	3	2	2	3	3	4	2	2	1	2	3	3	3	1	2	3	3	1	2
3	2	3	2	1	2	2	3	1	1	2	2	3	1	1	2	1	4	4	2	1	2	4	4	4	2	4	3	1	2	1	2	3	2	2	2
4	4	4	2	1	4	4	4	1	2	4	4	4	1	1	4	2	4	2	1	1	4	3	4	1	1	1	4	2	1	1	1	4	3	2	4
3	2	2	3	1	3	3	2	2	1	3	3	4	1	1	3	2	3	2	3	3	2	3	2	1	2	1	3	4	2	1	1	3	3	1	3
2	3	3	2	1	3	2	3	2	1	3	3	3	2	2	3	2	3	2	2	3	2	3	1	2	1	1	2	3	2	1	1	2	3	1	2
4	4	2	4	4	2	2	2	2	4	3	4	4	2	4	4	4	4	2	4	4	3	4	4	1	3	1	3	4	2	1	1	4	4	1	3
1	2	1	2	2	1	1	1	2	3	2	1	2	2	2	2	3	1	2	2	2	1	1	2	2	1	2	2	3	2	2	1	2	1	2	1
3	3	2	3	1	3	3	3	1	4	2	2	3	2	1	3	3	3	2	3	2	3	2	3	2	1	1	2	2	2	2	2	3	2	3	4
4	4	3	3	4	4	3	2	1	2	3	3	4	2	2	4	2	3	2	2	3	2	3	3	4	2	2	3	2	2	1	1	3	4	1	2
4	4	3	3	3	4	3	3	1	2	3	3	3	2	2	4	4	4	3	1	3	2	4	2	1	3	2	3	4	2	1	2	3	4	2	4
2	4	3	2	4	4	3	4	2	2	4	3	4	1	4	4	4	2	1	3	3	3	4	4	2	2	1	4	2	1	2	1	3	4	2	2
4	4	3	3	3	4	3	2	3	3	2	4	3	3	3	4	4	4	3	3	3	3	4	3	1	2	2	3	3	4	3	4	3	3	1	3
3	4	3	2	4	2	2	3	2	3	2	4	3	2	4	3	4	3	2	2	3	1	4	3	2	3	2	3	3	2	2	3	3	4	2	4
2	3	2	2	4	4	3	4	4	4	4	4	3	3	2	3	4	3	3	3	2	3	4	4	3	3	3	2	2	2	2	2	2	4	3	3
2	2	2	1	4	2	4	2	2	3	2	2	2	3	3	1	2	2	3	2	3	1	2	2	2	2	2	3	2	2	4	2	2	3	1	2
3	3	3	4	2	4	2	3	1	1	3	3	3	2	3	3	3	3	3	2	4	3	4	3	1	2	2	3	3	3	3	1	3	3	3	4
3	2	2	3	3	3	2	2	1	3	3	2	3	1	3	4	2	4	3	2	4	2	2	2	4	2	1	2	2	2	1	1	3	2	2	2
2	3	2	2	3	3	3	3	4	3	3	2	3	2	2	3	3	4	4	2	3	3	4	4	2	3	3	2	4	3	3	2	4	2	3	3
4	3	4	3	1	3	1	4	2	2	3	3	3	2	1	3	3	4	4	1	1	3	4	2	3	2	1	3	1	4	2	1	3	3	2	1
2	3	2	1	2	4	2	4	1	1	4	3	4	1	2	4	2	4	2	2	2	3	2	1	1	1	1	4	1	2	2	4	3	2	1	1
3	3	2	2	2	3	2	3	2	1	3	2	3	2	1	3	2	2	2	2	2	3	2	1	2	1	1	3	2	2	2	2	4	3	2	3
3	4	2	2	4	3	4	3	2	3	4	4	4	3	3	3	4	3	3	3	3	2	4	2	3	4	3	3	3	2	2	3	3	3	3	3
3	3	3	2	1	2	3	2	2	2	2	2	2	2	2	2	2	3	2	2	2	2	2	2	2	2	1	3	2	2	2	2	2	2	2	3
2	2	4	4	1	3	2	3	1	2	3	2	2	2	2	3	2	3	3	2	1	3	4	2	2	2	1	2	1	4	2	1	3	2	1	2
2	4	2	1	3	3	3	2	2	4	2	3	2	1	3	3	3	2	4	3	4	2	4	2	4	3	2	2	3	3	2	2	2	3	2	4
4	4	3	3	4	4	3	4	4	2	3	2	3	4	4	2	2	4	3	4	2	3	4	2	3	3	4	3	2	4	1	4	2	2	3	4
3	3	3	2	1	3	2	3	2	1	3	3	3	2	2	3	3	2	2	2	2	2	3	4	2	3	2	3	3	2	1	2	3	3	2	2
1	2	1	3	1	1	1	1	4	1	3	1	1	3	4	2	3	1	4	4	4	1	4	1	1	1	3	4	4	4	4	1	1	1	4	4
4	4	4	2	4	4	3	3	2	4	3	2	3	2	4	4	2	3	3	2	4	2	4	2	3	2	2	4	4	4	2	1	4	2	2	4
2	4	1	2	1	4	1	3	1	2	4	1	3	1	1	4	2	2	4	2	1	4	3	2	4	1	2	4	2	1	1	1	3	4	1	1
3	3	3	2	1	3	4	3	1	4	3	2	2	1	4	3	2	2	3	2	1	2	3	2	4	2	2	1	4	2	2	2	3	3	1	2
3	4	4	4	3	4	2	4	1	1	3	2	4	1	1	4	3	4	4	2	1	3	4	3	2	1	1	4	2	1	1	1	4	4	2	1
2	2	3	2	1	3	2	2	2	3	3	3	3	2	3	3	3	4	2	4	3	2	3	2	2	2	1	2	2	2	3	2	2	3	2	3
2	4	2	3	1	2	1	3	1	2	3	2	3	1	3	4	3	3	4	1	2	3	2	1	2	3	1	4	1	3	1	3	3	2	3	2
3	3	2	2	1	3	2	3	1	1	3	3	3	1	1	3	2	4	3	2	2	3	3	2	2	1	1	3	2	2	1	2	2	3	2	3
4	3	3	2	2	3	3	2	2	2	3	4	3	2	2	3	4	3	3	2	1	2	3	1	2	1	2	3	2	3	2	2	3	3	2	2
4	4	3	2	4	4	3	4	3	4	3	2	4	3	4	4	4	4	4	2	3	3	3	4	3	1	2	4	3	2	1	3	4	4	2	4
3	3	2	2	2	3	2	3	2	1	3	3	3	2	2	4	3	3	2	2	2	2	2	3	2	2	2	3	2	1	2	2	3	4	2	2
2	3	2	2	3	3	3	3	1	1	4	2	3	1	1	4	1	4	2	1	3	2	4	2	2	1	3	4	3	1	3	2	4	4	2	2
2	3	2	2	1	3	2	2	1	2	2	3	2	1	1	3	2	2	2	1	1	2	4	3	1	1	1	2	1	1	1	1	3	3	1	1
3	3	3	4	3	3	3	3	2	1	3	3	3	3	3	3	3	4	4	2	4	3	2	3	3	1	1	3	4	3	1	2	3	3	2	2
2	3	3	4	1	4	2	3	2	2	3	4	3	2	1	3	4	3	3	2	1	2	4	3	2	1	1	2	4	2	1	4	3	3	1	4
3	3	2	3	3	4	2	2	2	1	3	4	3	1	4	4	2	4	2	2	4	3	3	2	3	3	2	3	3	2	1	2	2	3	3	2
2	3	2	2	1	2	2	2	1	2	3	1	3	2	1	3	4	3	2	1	1	2	2	3	4	2	1	2	4	3	1	1	3	1	1	1
3	3	3	3	3	3	4	4	2	2	4	4	4	3	2	4	4	4	3	2	3	3	4	4	3	3	4	3	4	4	3	3	4	4	2	4
2	3	2	3	1	2	3	4	2	3	2	3	3	3	2	2	3	2	3	2	2	3	3	3	2	3	2	3	3	2	3	2	2	3	2	3
4	3	2	3	4	4	2	2	1	2	2	3	2	1	1	2	2	3	2	2	4	2	3	2	4	2	1	2	3	4	2	2	4	2	2	2
4	3	2	3	4	4	2	2	1	2	2	3	2	1	1	2	2	3	2	2	4	2	3	2	4	2	1	2	3	4	2	2	4	2	2	2
2	3	3	1	1	3	2	2	1	3	3	2	3	2	2	3	4	3	2	2	3	2	3	2	2	2	1	3	2	3	2	1	4	2	2	4
3	3	2	3	2	3	2	4	2	2	3	3	3	2	2	3	3	3	2	2	3	2	2	3	2	2	2	3	2	2	1	2	3	3	3	4
2	3	3	1	2	3	3	3	2	3	4	4	4	3	3	4	2	2	3	4	4	2	4	4	3	2	4	3	4	4	3	3	4	3	2	3
2	2	2	2	3	3	2	2	2	3	3	2	2	2	2	3	4	3	2	3	3	2	2	3	2	3	2	3	2	2	1	1	2	3	2	3
3	4	3	1	2	3	2	3	1	2	3	4	4	1	2	4	4	4	3	2	2	3	4	1	3	1	1	4	1	1	1	2	3	4	2	3
2	4	2	3	1	4	3	2	2	1	4	4	2	2	3	3	2	4	3	2	2	2	3	3	2	2	1	3	3	4	2	3	3	2	3	4
3	3	2	2	2	3	2	3	2	1	3	3	3	1	2	4	3	4	2	2	2	2	2	2	2	1	1	2	3	2	2	2	3	3	3	2
3	3	2	2	2	3	3	2	1	2	3	4	2	3	3	3	3	2	2	3	2	2	4	3	2	2	1	2	1	4	2	1	3	3	2	4
3	3	3	3	3	3	3	3	3	3	3	3	3	3	3	3	3	3	3	4	3	4	3	3	4	2	2	3	2	3	3	2	3	3	3	3
4	2	4	2	4	4	4	4	2	4	3	2	4	3	4	3	1	3	3	2	2	2	3	4	4	2	3	3	3	3	3	3	3	3	3	3
3	4	2	2	4	3	4	3	2	3	4	4	4	3	3	3	4	3	3	3	3	2	4	2	3	4	3	3	3	2	2	3	3	3	3	3
2	3	4	2	3	4	2	2	1	3	4	2	3	1	2	4	2	4	3	2	2	4	3	2	2	2	3	3	3	2	1	2	3	2	2	2
3	3	2	2	1	4	3	2	1	1	3	2	3	1	1	4	2	4	2	1	2	2	2	3	2	2	1	4	2	1	1	1	3	3	2	3
2	3	2	2	2	3	2	3	2	2	2	2	2	2	2	2	2	2	2	3	2	2	3	2	2	2	3	2	2	2	2	2	2	2	2	2
3	2	4	4	1	4	1	4	1	2	4	2	3	2	1	4	2	3	4	2	1	3	3	4	4	1	1	3	1	4	1	1	4	3	1	1
3	3	3	4	1	3	2	3	1	1	4	3	2	1	3	2	4	4	4	3	4	2	4	4	4	1	3	3	2	4	1	1	2	3	2	3
3	3	2	2	2	3	3	2	2	3	3	3	2	2	3	3	3	2	2	2	3	2	3	2	1	2	2	2	3	2	3	2	3	3	2	2
4	4	4	4	3	4	4	4	4	1	4	4	4	1	1	4	4	4	4	2	3	4	4	1	3	1	1	4	4	3	1	1	4	4	4	1
3	3	3	2	1	3	2	3	1	2	4	4	4	2	2	4	3	4	3	2	2	3	3	2	2	2	1	4	3	3	2	3	4	4	2	3
4	3	3	2	2	3	3	2	2	2	3	4	3	2	2	3	4	3	3	2	1	2	3	1	2	1	2	3	2	3	2	2	3	3	2	2
4	4	4	3	1	4	1	4	1	3	4	4	2	1	2	4	4	3	4	2	4	2	4	1	4	3	1	4	4	4	1	1	4	3	1	4
3	3	2	2	4	3	3	4	2	2	3	3	4	2	2	3	3	3	3	3	3	2	3	2	3	3	1	4	3	1	2	3	3	3	1	1
1	2	2	4	4	3	2	3	1	1	3	2	4	1	1	3	3	4	4	1	1	3	4	3	1	1	1	4	2	1	1	1	2	4	3	1
2	2	2	2	2	3	2	3	2	2	3	2	3	1	2	3	2	3	2	1	2	3	3	2	2	1	1	3	1	2	2	1	2	2	1	2
3	3	2	2	2	4	4	3	1	2	4	4	3	2	3	4	4	3	2	2	2	3	4	2	2	2	1	3	4	3	2	2	3	4	2	2
2	2	2	2	2	2	2	2	2	2	2	2	2	2	2	2	2	2	2	2	2	2	1	1	2	2	2	2	2	2	2	2	2	2	2	2
3	3	2	2	2	3	2	3	2	3	3	3	4	2	3	3	3	3	3	2	3	2	3	3	4	3	2	2	3	2	2	2	3	2	2	3
2	2	2	3	3	4	4	2	3	3	4	4	2	2	1	4	1	3	3	3	3	3	1	3	4	3	2	2	3	4	3	1	2	2	3	2
2	2	1	2	3	2	2	2	2	3	2	4	2	3	3	2	3	2	2	3	2	1	3	3	3	3	1	2	3	2	3	3	2	3	2	3
3	3	1	3	1	3	2	3	1	2	3	3	3	1	1	3	3	3	2	1	2	2	2	3	1	2	1	3	2	2	1	2	3	3	3	3
3	3	2	3	2	2	2	3	1	2	2	2	3	1	2	3	2	2	2	2	3	2	2	2	2	2	2	3	3	2	1	2	3	3	2	2
3	3	2	1	1	3	2	3	2	2	3	3	2	1	3	2	3	2	2	1	2	2	2	2	3	3	2	2	1	1	2	2	3	2	2	3
4	3	3	3	1	2	2	3	1	1	3	2	3	2	3	3	3	3	2	3	1	2	2	4	4	2	1	2	3	1	2	1	2	2	3	4
3	2	3	2	1	4	2	3	1	3	2	1	3	1	2	3	2	3	2	1	1	3	1	3	3	1	1	3	3	2	2	1	3	3	1	1
3	4	4	1	1	4	2	4	1	1	4	3	4	1	2	4	4	4	1	3	1	2	3	3	3	1	1	4	2	1	1	1	3	3	1	2
4	3	3	2	3	4	1	4	3	2	4	2	3	1	2	3	4	3	3	3	4	3	4	2	1	2	3	3	1	2	1	1	4	4	3	4
3	4	3	2	1	3	3	3	1	3	3	3	3	2	1	3	4	4	3	1	2	4	4	1	4	2	1	4	1	3	1	1	3	4	1	1
4	3	2	2	3	2	4	2	2	3	2	3	3	2	4	3	4	3	2	3	4	2	4	2	2	2	2	3	2	4	3	2	3	4	4	4
3	4	1	2	2	3	2	1	2	2	3	4	2	2	3	2	4	4	2	2	3	2	3	1	1	2	2	3	2	2	3	2	4	2	2	3
2	3	3	4	2	3	2	3	2	1	3	3	4	1	2	3	2	3	2	2	3	2	3	2	2	1	1	3	1	1	1	1	4	3	2	2
1	4	1	4	4	3	2	3	3	4	2	3	3	1	3	3	1	4	3	1	4	1	2	3	1	1	2	3	3	2	1	1	4	4	4	1
4	4	3	4	1	4	4	4	1	1	4	4	4	1	1	4	1	4	4	1	4	4	4	4	4	1	1	4	4	4	1	1	4	4	4	1
3	3	4	2	3	3	1	2	2	1	3	2	4	2	1	4	2	3	2	2	2	2	2	2	1	1	2	4	2	2	2	1	2	4	1	1
3	3	2	3	1	3	2	3	1	2	3	4	2	2	3	3	2	2	1	2	3	3	4	4	3	2	1	3	3	3	2	2	3	3	3	2
4	4	3	1	2	4	2	3	2	1	4	2	4	2	1	4	2	2	1	1	2	2	2	1	4	1	2	3	2	1	1	1	1	2	1	1
3	2	3	1	3	4	3	3	1	2	3	2	2	2	1	3	1	1	2	3	2	2	2	3	3	1	1	4	2	3	2	1	2	3	3	4
4	4	4	4	3	4	4	4	4	1	4	4	4	1	1	4	4	4	4	2	3	4	4	1	3	1	1	4	4	3	1	1	4	4	4	1
3	4	2	2	1	3	2	2	3	2	3	4	3	2	3	3	2	3	2	2	3	2	3	4	2	2	2	3	4	2	3	1	3	4	2	2
3	3	2	2	2	3	3	3	2	1	4	2	3	2	1	4	3	2	4	2	2	2	3	3	3	2	1	3	2	4	2	1	3	3	2	2
2	2	2	3	4	2	2	2	2	3	2	2	3	3	3	2	3	3	3	2	3	2	4	2	4	2	2	3	3	3	2	1	2	1	2	3
3	2	1	4	1	4	1	3	1	1	2	4	4	2	1	4	2	2	3	2	1	3	4	3	1	1	2	3	2	2	1	2	3	2	3	2
3	3	1	2	1	3	3	1	1	1	2	1	1	1	2	2	1	1	3	2	3	2	1	3	3	2	2	3	1	4	1	1	4	1	2	4
3	4	4	4	2	4	4	4	1	2	4	4	4	3	2	4	4	4	4	2	2	3	4	3	1	3	2	3	4	3	1	2	3	4	2	3
2	2	3	1	1	4	2	3	1	1	4	2	4	1	1	4	3	4	2	1	1	3	1	4	3	3	1	3	1	1	1	1	4	2	1	4
3	2	3	2	3	2	2	3	2	3	4	3	4	2	4	2	2	2	3	2	4	3	2	3	2	3	2	3	2	3	4	3	2	3	2	3
2	4	2	2	2	3	2	3	2	4	3	4	3	2	2	3	4	3	2	2	3	3	2	3	2	3	3	3	3	2	2	3	2	3	3	3
2	3	2	3	1	4	2	3	2	2	4	4	3	1	3	4	2	2	3	1	1	4	4	1	1	1	4	4	4	2	1	1	3	3	2	2
2	3	2	3	1	2	2	2	1	1	2	4	2	1	3	2	1	4	3	2	4	2	3	2	2	2	1	3	2	3	1	1	2	2	2	4
2	3	2	2	2	3	3	4	1	1	4	4	3	3	2	4	3	2	3	2	1	4	3	2	2	1	2	3	2	2	1	1	4	4	2	2
3	3	2	3	3	2	3	2	3	2	3	2	2	2	3	2	4	2	3	1	3	3	4	2	1	1	1	2	4	1	2	1	2	2	1	2
3	3	2	2	3	2	1	2	3	1	2	2	3	3	3	4	4	4	4	2	2	1	2	1	3	2	2	3	3	3	2	2	3	4	3	3
4	3	3	4	2	3	3	2	2	3	2	1	2	2	3	3	1	3	4	3	3	1	1	2	3	3	1	3	2	1	2	3	2	1	2	4
3	4	4	2	3	3	4	3	3	4	3	4	3	2	2	3	3	3	3	3	2	2	4	2	4	4	3	2	4	3	3	3	3	3	3	3
4	3	3	4	1	4	4	4	3	2	4	4	4	1	4	4	1	4	3	1	4	2	4	4	1	2	1	4	4	3	3	2	4	4	1	4
3	3	3	3	2	3	3	4	3	2	3	3	3	2	2	4	2	4	3	2	3	3	3	4	2	2	2	3	2	2	2	1	4	4	2	2
3	3	3	1	1	3	2	3	1	1	3	3	2	1	1	4	2	2	1	2	1	2	4	3	2	1	1	2	1	1	1	2	3	3	1	1
3	3	2	2	1	3	2	3	2	2	2	2	2	2	3	3	3	2	2	3	3	2	3	2	2	2	2	2	2	2	2	3	2	3	2	2
3	2	2	2	3	3	3	3	3	3	2	2	2	2	2	3	2	2	3	1	2	2	4	2	3	3	2	2	2	2	2	1	3	2	2	3
3	3	2	2	3	2	2	2	3	3	3	2	3	2	2	3	2	2	4	2	4	2	2	2	4	2	2	3	4	3	2	2	3	2	2	3
3	3	2	2	2	3	3	2	1	2	3	4	2	3	3	3	3	2	2	3	2	2	4	3	2	2	1	2	1	4	2	1	3	3	2	4
4	4	4	2	1	3	2	3	1	1	2	4	4	1	1	2	2	4	3	2	1	2	3	4	2	1	1	4	4	1	1	2	4	3	2	1
3	4	2	2	1	3	2	3	2	2	4	4	3	1	1	3	1	4	4	1	1	3	3	4	4	1	1	3	4	1	1	2	4	2	2	1
3	4	3	4	2	4	3	4	3	2	3	4	4	1	1	4	4	3	3	1	1	4	3	2	1	3	1	3	2	3	1	1	3	3	3	2
2	1	2	1	1	4	2	2	2	2	4	4	4	2	2	4	4	3	2	2	3	2	3	2	4	3	2	3	2	3	3	2	4	2	1	4
4	3	3	4	1	4	3	3	1	2	4	2	2	1	3	4	4	4	2	3	3	2	3	2	3	3	1	4	3	1	1	1	2	4	3	4
3	3	3	2	1	3	2	3	1	2	4	4	4	2	2	4	3	4	3	2	2	3	3	2	2	2	1	4	3	3	2	3	4	4	2	3
3	2	4	3	4	4	3	4	2	4	4	3	3	1	2	4	2	4	4	2	3	2	2	3	2	3	1	4	3	1	1	1	4	3	2	4
2	3	3	2	1	2	3	2	1	3	3	3	4	2	2	3	3	3	2	2	4	4	3	2	4	2	3	4	2	2	2	2	3	3	2	2
3	3	2	2	2	3	3	3	2	1	4	2	3	2	1	4	3	2	4	2	2	2	3	3	3	2	1	3	2	4	2	1	3	3	2	2
3	3	2	2	1	2	2	2	1	1	2	1	3	1	2	3	4	3	3	1	2	3	2	2	1	1	1	3	1	1	2	1	2	3	1	1
2	3	4	1	2	3	1	3	2	2	1	3	3	2	1	4	1	3	2	3	1	2	3	2	3	1	1	3	2	2	3	3	2	3	2	4
2	3	2	1	1	3	4	2	1	1	2	2	3	1	2	3	1	3	2	1	1	2	1	1	4	2	1	3	3	2	1	1	2	2	2	2
3	3	1	2	3	3	2	3	2	2	2	2	2	2	4	2	2	3	2	3	4	2	1	2	3	3	2	2	2	3	3	2	2	2	2	3
2	3	2	4	4	4	4	2	2	3	3	3	2	3	4	3	1	3	4	1	4	1	2	3	4	1	2	2	2	3	3	1	2	2	2	4
2	4	3	1	1	4	3	4	1	1	4	3	4	1	4	4	4	2	3	4	4	3	2	1	4	4	1	3	4	4	1	1	4	4	4	4
4	3	3	3	1	3	3	2	1	1	4	4	3	1	1	4	3	4	4	2	1	3	3	4	2	1	1	4	3	3	1	1	4	4	2	1
3	2	2	2	2	2	2	2	1	3	2	2	2	1	2	2	3	2	1	2	1	2	3	2	1	1	1	2	1	2	1	2	2	2	2	1
4	4	3	4	1	3	4	3	2	1	2	3	2	2	2	4	2	4	3	2	2	2	3	3	2	2	2	3	2	3	2	1	3	3	3	1
4	4	3	2	3	4	4	4	2	3	3	4	4	2	3	4	4	4	4	1	2	4	4	4	4	1	1	4	3	2	1	2	2	4	2	4
2	4	3	3	4	2	3	3	1	4	3	2	3	1	2	3	1	2	3	1	1	2	2	4	4	1	2	3	2	3	1	1	2	2	1	1
3	2	3	2	1	3	2	2	1	3	2	3	4	3	3	3	4	4	3	4	4	3	4	3	4	2	2	3	2	3	2	3	4	2	2	3
3	4	3	2	1	2	1	2	1	1	4	2	3	1	1	4	1	2	3	1	2	4	3	2	2	1	1	2	3	3	1	1	3	2	1	1
3	2	3	3	2	4	2	3	2	2	3	2	3	2	2	3	3	3	3	2	2	2	2	3	3	2	2	3	2	2	2	2	3	3	2	1
3	3	2	2	1	3	2	2	3	1	3	4	3	1	1	3	4	3	2	2	1	3	3	4	2	2	1	3	2	2	1	1	3	4	1	3
3	4	3	3	2	4	4	2	1	2	3	4	3	2	2	3	1	3	2	2	2	1	3	2	1	1	1	3	2	2	1	1	4	3	2	4
3	3	2	4	1	2	1	3	2	4	2	1	4	3	1	3	2	2	3	1	3	1	4	2	1	3	4	2	2	2	2	2	3	1	2	3
1	1	1	1	2	2	1	3	1	4	3	1	4	1	2	4	1	4	4	1	3	4	2	4	4	1	1	3	1	2	2	1	3	2	2	2
3	3	2	2	2	4	4	4	2	2	3	3	3	2	2	4	4	4	4	4	2	1	4	2	4	2	2	4	2	4	2	2	4	4	2	4
4	4	3	4	3	4	4	3	3	3	4	4	4	3	4	3	3	4	4	3	4	2	4	4	4	3	3	4	3	4	3	3	3	2	2	2
4	4	4	3	4	4	3	4	2	2	3	3	4	1	2	3	3	3	2	1	3	3	3	3	2	2	1	3	2	1	1	2	4	4	2	3
4	4	3	2	1	4	3	4	1	1	4	4	4	3	2	4	4	4	3	2	3	4	4	1	3	2	1	4	2	2	1	1	4	4	1	3
2	3	1	2	2	2	3	1	2	4	2	1	1	1	3	2	3	1	3	4	3	2	2	1	4	2	2	2	4	2	1	3	2	1	2	2
4	4	3	4	2	4	4	4	2	3	4	4	4	2	2	4	4	4	3	2	3	4	4	4	2	3	2	4	3	3	2	3	4	4	2	4
4	2	4	2	3	2	2	3	2	3	2	1	3	2	2	3	1	3	3	1	4	3	1	3	3	2	2	3	2	2	2	1	2	1	2	2
4	3	3	2	3	4	2	2	1	4	4	1	3	1	3	4	1	4	4	2	3	2	1	2	4	1	1	4	2	2	1	1	4	1	2	2
3	3	2	3	4	3	2	1	2	4	2	2	1	3	4	2	3	1	2	4	4	3	1	2	4	4	4	2	4	3	4	4	2	1	1	4
3	2	3	2	2	2	3	3	1	1	3	2	4	1	2	4	2	4	3	2	1	1	1	2	2	1	2	4	1	2	1	1	3	2	1	4
3	2	4	3	2	4	4	3	1	3	4	2	3	1	1	4	3	2	3	1	4	3	3	2	1	1	1	4	4	4	1	1	4	3	1	1
2	2	2	3	2	3	2	1	1	3	2	1	2	1	3	3	2	2	2	1	3	2	1	2	4	2	2	3	4	4	3	2	2	2	3	1
3	4	2	3	1	3	4	3	2	2	4	3	3	2	2	4	3	4	3	3	4	2	3	4	2	2	1	3	3	2	2	2	4	2	2	4
4	3	3	3	1	3	2	4	2	1	4	4	4	1	1	4	4	4	4	2	2	4	4	2	3	2	1	3	2	2	2	1	4	4	2	2
3	2	3	2	2	2	3	2	3	4	2	2	3	2	2	3	4	2	3	2	1	1	3	2	1	3	2	2	4	1	1	2	3	2	1	4
3	4	3	1	1	4	3	3	1	1	4	3	3	1	1	4	3	4	3	2	2	3	2	4	3	2	1	3	1	2	1	1	3	3	2	4
4	4	3	2	1	4	3	4	1	1	4	4	4	3	2	4	4	4	3	2	3	4	4	1	3	2	1	4	2	2	1	1	4	4	1	3
2	2	3	2	1	3	1	3	3	1	2	2	3	2	4	3	2	3	3	3	4	2	3	1	2	1	2	4	3	1	3	2	2	1	3	2
4	4	2	1	1	3	2	2	1	1	2	3	2	1	1	2	1	3	2	2	1	2	4	1	4	1	4	3	4	4	1	1	4	4	2	1
4	4	3	2	2	4	3	4	2	1	4	4	4	1	2	4	4	4	2	2	1	3	4	1	2	1	1	4	2	1	1	1	3	3	2	2
4	3	2	3	1	2	4	3	4	1	4	3	3	1	3	4	3	3	2	3	2	1	3	3	1	2	2	3	4	1	1	1	2	2	1	4
4	3	3	2	3	3	2	2	2	2	2	3	3	2	3	3	4	4	4	2	3	3	4	2	3	2	2	3	2	4	2	2	3	4	2	2
3	3	2	1	1	3	3	3	1	1	4	3	3	2	2	4	3	4	3	2	2	4	3	1	1	2	3	4	2	2	1	3	4	4	4	4
3	4	3	3	3	4	2	3	1	1	3	2	4	2	1	3	1	3	1	1	1	1	2	2	4	1	1	2	3	3	2	1	3	3	2	1
3	3	2	4	1	3	2	1	1	1	2	3	2	1	2	4	2	2	2	1	2	3	1	2	2	1	2	3	3	2	1	1	4	2	1	2
3	4	3	2	2	4	3	3	2	2	4	3	3	2	2	4	4	3	3	3	2	2	3	3	2	2	2	3	3	1	2	2	3	3	2	3
4	3	3	2	1	3	3	3	2	1	4	4	3	2	2	3	3	4	3	2	1	3	4	3	3	2	2	3	3	2	3	3	4	4	1	3
2	3	3	3	2	2	3	2	2	3	2	3	3	2	3	3	2	2	3	2	3	2	3	3	4	2	2	3	2	3	2	2	3	3	2	3
3	3	4	1	2	4	3	3	4	3	4	4	4	2	2	4	3	4	4	2	1	4	4	4	1	2	4	4	2	1	1	3	4	4	1	4
3	4	2	2	1	3	1	3	1	3	4	2	2	1	3	2	4	2	1	4	2	1	3	2	3	1	2	3	3	2	1	2	3	3	2	2
2	1	4	4	1	2	4	2	3	4	4	1	3	2	2	4	2	4	4	1	1	2	1	2	4	1	2	4	4	3	2	1	3	2	2	4
3	3	2	4	1	2	1	3	2	4	2	1	4	3	1	3	2	2	3	1	3	1	4	2	1	3	4	2	2	2	2	2	3	1	2	3
3	3	2	1	1	3	2	3	1	1	3	3	2	2	2	3	3	3	2	1	1	2	2	2	1	1	1	2	1	2	1	1	3	3	2	1
1	1	1	2	1	4	1	2	2	1	4	3	3	1	1	1	3	2	2	2	2	3	3	3	2	2	1	3	3	2	2	2	2	2	2	2
3	2	2	4	2	4	3	3	2	2	2	3	3	1	2	3	3	3	3	2	2	3	3	3	2	2	2	3	4	1	2	3	4	3	2	2
4	4	2	4	1	4	1	4	2	2	3	3	4	1	2	4	1	4	4	1	4	3	4	2	2	2	2	3	3	2	2	1	4	2	2	2
2	2	2	2	1	3	1	3	2	1	2	3	3	1	1	3	2	2	2	1	1	1	1	3	3	1	1	3	2	3	2	1	3	2	2	4
4	4	3	2	2	4	3	4	1	3	4	4	4	2	3	4	3	4	3	2	2	3	4	3	2	2	1	4	2	2	2	1	4	3	2	2
2	3	2	1	1	3	2	2	2	1	3	3	3	1	2	3	2	3	3	2	2	2	3	3	2	2	2	3	3	3	2	1	4	3	2	2
3	4	3	1	1	4	2	4	1	1	4	2	4	1	1	4	3	4	2	1	1	4	4	4	2	1	2	4	2	1	1	1	4	3	1	1
4	4	3	2	4	4	4	4	1	4	4	4	4	2	1	4	1	4	4	3	1	1	1	4	4	2	1	4	2	2	2	1	4	4	1	2
3	2	3	2	3	3	2	4	1	2	4	4	3	1	1	4	3	4	3	2	2	4	4	1	1	2	1	4	2	1	1	1	4	3	2	2
1	4	2	2	4	3	3	3	1	2	3	3	2	1	2	3	3	4	3	3	3	3	3	3	3	1	3	4	3	3	1	1	3	2	2	2
3	3	3	2	2	4	2	3	1	2	3	2	3	1	1	3	2	3	3	1	2	3	3	2	2	1	1	3	2	3	1	1	3	3	2	3
4	3	3	2	3	4	3	3	2	1	3	4	4	1	1	4	4	3	3	1	4	4	3	4	1	1	1	4	3	3	1	1	3	4	1	2
4	4	2	2	2	2	1	2	1	4	3	2	2	2	2	3	3	2	2	1	2	4	2	2	4	2	1	3	2	2	3	1	3	1	1	2
2	2	1	3	2	3	2	2	2	2	2	2	2	2	1	2	1	2	2	2	2	2	2	2	2	1	2	2	2	2	2	1	2	2	2	2
4	4	3	1	1	4	2	3	1	1	3	2	3	1	1	4	2	4	3	2	1	4	2	4	3	2	1	4	3	1	1	2	4	2	1	3
1	4	4	4	4	4	4	3	1	4	4	4	4	1	1	4	1	4	3	1	2	2	4	4	2	1	1	4	4	1	4	1	4	4	4	1
3	2	3	4	1	4	3	3	3	1	4	1	3	1	4	4	2	4	4	1	3	2	2	4	4	2	3	3	2	1	1	1	4	2	2	2
2	4	3	1	1	4	3	4	1	1	4	3	4	1	4	4	4	2	3	4	4	3	2	1	4	4	1	3	4	4	1	1	4	4	4	4
3	4	4	4	3	4	3	4	1	1	3	3	3	1	1	3	3	2	2	1	2	3	2	3	2	1	1	2	3	1	2	1	2	3	1	2
4	3	3	2	2	4	4	4	1	1	4	4	3	1	4	4	2	3	2	1	1	3	4	1	2	1	1	4	3	2	1	1	3	4	2	2
4	3	3	4	3	4	4	3	1	2	3	1	2	1	3	4	3	3	4	1	4	2	1	1	2	2	1	3	3	2	1	1	3	1	2	2
3	3	2	2	2	4	1	2	1	1	4	2	3	2	1	4	2	4	2	3	1	2	2	3	2	4	1	2	1	1	1	2	2	2	2	3
4	3	2	3	1	3	3	2	1	2	3	3	3	1	2	3	1	3	3	2	1	3	2	2	2	2	1	3	2	2	2	2	3	2	3	3
4	4	3	4	2	3	4	3	2	1	3	4	4	3	3	3	2	3	4	2	2	2	4	3	3	2	1	2	2	2	3	2	3	3	3	2
4	4	4	4	3	4	4	4	2	1	4	4	4	2	3	4	4	4	4	3	2	4	4	3	1	1	1	4	3	2	1	1	4	4	3	2
4	3	3	4	4	3	3	4	1	4	3	2	3	1	1	4	1	3	4	4	4	4	4	4	4	3	4	2	4	1	1	4	1	3	3	4
4	3	4	3	1	4	3	4	1	1	4	3	4	2	2	4	3	4	2	2	2	4	4	2	1	3	2	3	4	2	1	2	3	3	2	2
2	3	4	2	1	4	3	4	1	4	4	4	2	1	2	3	4	4	2	2	3	2	4	2	2	2	2	4	4	3	2	2	2	3	1	2
3	4	3	3	2	3	3	3	2	2	3	2	3	2	1	3	4	3	4	2	2	2	3	3	2	1	1	3	3	4	2	1	3	3	3	2
2	4	4	3	2	4	4	4	1	1	3	4	4	1	3	4	4	4	3	3	3	4	4	1	1	2	1	4	3	2	1	4	4	4	2	4
2	4	2	2	1	2	3	3	1	1	2	2	4	1	3	4	2	3	3	2	1	3	2	1	3	2	1	4	2	2	1	1	4	4	3	4
3	3	2	4	3	4	3	3	2	4	4	3	3	2	2	4	3	4	4	1	2	2	3	3	4	1	2	3	3	4	1	1	4	3	1	2
4	4	2	2	3	3	2	2	1	1	4	3	3	1	2	4	4	4	2	2	4	3	4	4	4	2	1	3	4	3	1	2	4	4	1	2
2	4	2	2	3	3	2	2	3	4	2	1	3	2	1	3	4	3	2	3	3	1	4	2	2	3	2	3	3	2	1	2	3	4	2	4
3	4	3	2	1	2	1	2	1	1	4	2	3	1	1	4	1	2	3	1	2	4	3	2	2	1	1	2	3	3	1	1	3	2	1	1
3	3	2	4	1	3	2	1	1	1	2	3	2	1	2	4	2	2	2	1	2	3	1	2	2	1	2	3	3	2	1	1	4	2	1	2
3	3	3	3	3	4	3	4	1	4	4	4	3	2	3	3	4	4	4	2	4	2	3	3	1	1	1	4	3	3	2	1	4	3	1	4
4	4	3	2	1	3	3	3	1	1	3	2	3	1	2	4	2	3	2	1	1	3	2	1	1	1	2	4	1	3	1	1	3	2	2	1
3	4	3	4	3	4	4	4	4	4	4	4	4	4	4	4	4	4	4	3	2	3	3	4	2	2	3	4	3	2	1	2	4	4	2	2
4	3	3	3	2	3	3	3	2	2	4	1	3	1	1	4	2	4	3	2	3	3	1	2	4	2	2	3	2	2	1	1	2	2	2	2
4	4	4	2	2	3	3	3	2	2	3	3	3	2	2	3	4	4	3	2	2	2	2	3	2	1	1	3	2	2	2	2	2	2	2	2
3	2	4	1	2	4	2	4	1	2	4	2	4	1	1	4	2	4	3	1	2	4	2	3	3	1	1	4	1	2	2	1	4	2	1	2
2	3	3	2	4	4	3	4	3	3	4	1	2	2	3	3	2	2	2	2	3	1	4	3	2	1	3	2	3	2	1	4	3	3	2	3
3	4	4	2	1	4	1	4	1	2	4	2	4	1	2	4	2	4	1	1	2	4	4	4	1	1	1	4	4	2	1	1	4	4	4	1
3	2	3	4	4	4	3	3	2	1	2	3	3	2	4	3	4	3	3	2	4	3	4	3	2	2	1	4	4	3	3	2	4	3	2	2
4	1	1	2	2	1	2	1	3	3	2	2	2	4	4	2	2	1	1	4	3	1	4	1	3	4	2	2	3	2	4	4	2	2	4	3
3	4	3	1	1	4	3	4	1	1	4	2	3	1	1	4	4	4	1	2	1	4	4	4	1	2	3	4	4	1	1	2	3	4	2	3
4	3	2	3	2	4	2	2	2	4	4	2	3	2	4	4	4	4	3	2	4	2	4	3	4	2	2	4	4	3	1	3	4	3	1	3
4	2	2	3	1	3	4	3	1	3	4	4	3	2	2	3	2	4	2	2	4	2	3	4	3	1	1	4	1	1	2	1	4	2	1	2
3	3	2	2	1	2	4	2	2	4	3	3	3	2	2	3	4	4	3	2	4	3	4	4	2	2	2	3	4	3	2	2	4	3	1	3
4	4	3	2	2	3	3	3	2	2	4	2	3	2	3	4	3	3	3	1	2	3	3	2	2	2	2	3	2	2	2	2	3	4	2	2
3	4	4	1	1	4	2	4	1	1	4	4	4	3	2	4	4	3	2	1	1	4	4	2	1	1	2	3	4	1	1	2	4	4	2	1
3	2	4	4	4	3	2	3	1	2	3	4	4	1	2	4	4	4	2	2	2	3	4	4	2	1	1	4	2	1	1	1	3	4	1	4
4	3	2	2	2	3	3	2	1	2	3	3	4	2	1	4	3	3	2	2	3	4	3	2	1	1	1	3	2	2	1	2	3	3	1	4
3	3	2	3	3	4	3	3	2	3	3	4	3	4	3	3	2	3	2	1	2	2	3	2	2	3	1	2	3	2	4	2	2	2	3	1
4	4	3	2	2	3	3	4	3	3	4	4	3	2	3	3	4	2	3	2	3	3	4	3	2	3	2	4	4	2	1	3	1	4	2	3
4	4	2	4	2	4	3	4	2	2	3	3	3	2	1	4	4	3	4	2	2	3	3	2	3	1	2	3	2	4	2	1	3	2	4	1
3	3	3	1	1	4	2	3	1	2	2	4	3	1	2	2	4	3	2	4	1	1	4	1	1	2	1	2	4	1	2	3	2	4	2	4
3	3	3	2	3	3	3	4	1	1	3	2	3	2	1	4	2	4	4	1	1	3	2	1	2	1	1	3	2	1	1	1	3	2	2	1
3	4	3	1	1	4	2	4	1	1	4	3	4	2	4	4	2	4	2	2	3	4	3	1	2	2	1	4	1	2	1	1	4	3	1	3
3	3	2	4	3	4	3	3	2	4	4	3	3	2	2	4	3	4	4	1	2	2	3	3	4	1	2	3	3	4	1	1	4	3	1	2
3	3	4	1	1	4	1	3	1	1	4	1	4	2	1	4	4	4	4	1	1	3	1	2	1	4	1	4	1	4	1	1	4	1	1	4
2	2	2	3	1	4	3	3	1	1	4	2	4	1	1	4	1	3	3	1	1	4	1	3	2	2	3	4	1	2	1	1	3	1	1	1
2	3	3	2	1	4	3	4	2	1	4	4	3	2	1	4	4	3	3	2	2	4	4	3	2	1	1	2	1	2	1	1	3	2	1	2
3	2	1	2	1	2	1	3	2	1	3	3	1	3	2	3	1	1	2	1	2	1	1	2	3	2	2	2	2	3	3	2	2	1	1	2
4	4	3	3	3	4	3	3	2	2	4	4	4	2	3	4	4	4	4	3	3	3	3	2	2	2	1	3	3	2	2	2	3	3	2	2
3	2	3	2	1	3	2	3	2	2	3	2	3	1	1	4	2	3	2	1	1	3	2	2	2	2	1	3	2	1	1	1	3	2	1	2
3	2	3	2	1	3	2	2	1	1	2	3	2	1	4	2	1	1	1	1	2	2	3	4	1	2	1	3	1	1	1	2	3	2	1	1
2	3	3	3	1	4	4	4	3	2	4	2	4	2	2	3	4	3	2	1	2	2	3	2	2	1	2	3	4	3	2	1	2	2	2	1
4	4	3	1	2	4	2	4	2	2	4	3	3	1	2	4	3	4	3	1	2	3	1	2	3	2	2	4	3	2	2	1	3	2	2	3
3	4	3	3	1	4	3	3	2	1	3	3	3	2	2	3	3	2	3	2	1	2	2	2	2	2	1	3	2	2	2	2	3	4	1	2
3	2	3	2	2	3	4	3	1	1	3	3	2	2	3	4	2	2	3	3	2	2	2	3	2	1	2	3	2	2	1	1	3	2	2	2
3	2	4	3	1	4	4	4	2	4	4	3	2	1	2	4	3	4	3	1	2	3	4	2	3	1	1	2	1	3	1	1	2	3	2	2
3	3	2	2	2	4	3	4	2	2	3	3	1	2	3	3	2	3	3	2	4	3	4	3	2	3	2	2	3	1	1	2	3	3	2	4
2	4	2	2	1	3	2	4	2	1	4	3	3	1	2	4	3	3	4	2	2	3	2	2	2	2	3	3	2	3	2	2	3	4	2	2
3	3	3	1	1	3	2	2	1	2	3	2	3	1	1	3	2	2	2	1	1	1	3	2	3	1	1	2	1	2	1	1	3	2	3	2
3	2	3	1	1	3	3	3	3	1	4	3	2	2	2	4	3	2	3	2	1	2	3	4	2	2	1	3	1	2	3	1	3	3	2	4
3	3	3	2	1	4	3	4	1	1	4	4	3	4	1	3	3	4	3	2	1	4	2	3	1	1	4	4	4	3	1	1	4	4	1	1
3	4	2	2	3	3	3	3	3	2	4	3	4	2	2	3	4	3	3	1	4	2	2	3	2	1	3	4	2	3	3	3	4	3	2	3
3	3	3	2	1	4	1	3	1	1	4	2	3	1	1	4	2	4	2	2	2	3	3	4	3	3	3	4	3	2	2	3	3	3	2	3
3	3	2	4	1	4	2	3	3	1	4	4	3	1	1	4	3	4	3	1	1	4	4	1	2	1	1	3	2	1	1	1	3	4	1	3
2	3	2	2	3	3	2	3	1	2	3	3	3	1	3	2	2	2	2	2	4	2	3	2	2	3	3	2	3	2	3	1	2	2	2	2
4	4	2	2	2	4	4	4	1	1	3	3	4	1	1	4	3	4	2	2	1	3	4	1	3	2	1	4	4	2	1	1	4	3	1	2
2	2	3	2	1	4	3	3	1	1	4	4	3	2	1	3	2	2	2	1	2	2	4	1	3	2	1	3	3	2	1	3	4	4	3	2
4	4	3	3	3	4	2	3	4	4	4	4	3	2	2	3	2	3	3	3	2	2	2	4	1	2	2	3	1	2	2	1	3	3	2	4
4	3	3	1	1	3	2	3	1	1	3	3	3	2	1	3	1	3	3	1	1	2	2	3	2	2	1	4	1	2	1	1	3	2	1	2
4	2	3	2	2	3	3	4	2	3	4	2	3	4	4	3	1	3	2	3	2	2	1	4	4	4	2	3	3	3	2	1	3	2	3	2
3	3	4	2	1	3	3	4	2	3	4	4	3	2	2	4	3	4	2	2	2	3	4	3	2	1	1	4	3	2	2	3	4	4	3	4
4	4	4	4	3	4	4	4	2	3	4	4	4	2	2	4	4	4	4	1	2	4	3	2	3	2	2	4	3	2	2	2	4	4	3	4
4	4	2	2	2	4	2	2	1	2	3	3	3	1	2	4	2	3	2	2	1	3	3	2	2	2	1	3	4	3	1	2	3	3	1	4
4	4	3	2	2	3	2	3	2	2	3	4	3	2	2	3	3	3	3	2	2	3	3	2	2	2	2	3	2	2	2	2	3	3	2	2
4	3	3	3	1	4	3	3	2	2	3	3	3	2	3	3	3	3	3	2	3	3	3	3	3	2	2	3	3	3	2	2	3	3	2	2
3	3	4	4	3	4	4	4	1	2	4	4	4	1	2	4	3	4	3	2	2	3	4	4	2	2	1	4	3	2	1	1	4	3	1	2
4	4	4	4	1	3	3	4	2	1	4	4	4	2	1	4	4	4	4	1	3	2	4	4	2	1	1	4	3	4	2	1	4	4	2	2
2	3	3	2	4	3	4	2	3	4	4	3	2	1	2	4	3	3	4	2	2	3	3	4	1	3	1	4	3	2	1	1	3	4	4	3
3	2	2	1	1	4	3	4	1	1	4	4	4	1	2	4	4	4	4	2	1	4	4	4	2	1	2	4	2	1	1	1	2	4	1	2
2	3	2	3	2	3	4	1	2	2	2	1	1	2	3	1	3	3	3	2	2	2	3	2	4	2	1	3	2	4	2	2	4	2	2	4
4	3	2	1	1	4	3	3	1	3	4	1	4	1	1	3	2	4	4	4	1	1	1	3	4	2	1	4	1	2	1	2	3	2	4	4
1	3	2	2	1	3	4	3	2	1	3	4	3	2	3	2	4	4	3	2	3	2	4	4	3	4	1	4	4	3	2	3	3	4	4	4
4	4	4	2	3	4	2	1	2	3	3	3	4	2	2	4	3	4	1	1	4	2	4	1	4	4	2	3	1	4	4	2	2	3	3	3
2	4	2	2	1	4	4	2	2	3	3	4	4	2	2	3	4	4	2	2	2	2	3	2	2	3	1	2	4	2	2	3	2	4	1	2
3	3	2	3	3	4	2	3	1	1	3	2	3	2	3	4	2	3	3	2	2	2	2	4	2	2	2	3	1	2	1	1	3	2	2	3
2	1	3	2	2	4	1	3	1	3	3	1	3	2	3	4	1	3	3	4	3	2	1	1	4	3	1	3	1	3	2	3	4	1	2	3
3	4	3	2	1	4	3	3	2	1	4	3	3	2	2	4	2	3	3	1	2	4	3	2	2	2	1	4	4	2	1	1	3	3	1	2
3	4	2	3	3	3	4	3	2	2	4	4	4	3	3	3	4	4	4	3	3	3	4	2	3	2	2	3	4	3	2	2	3	3	2	4
3	2	2	2	3	3	2	2	1	1	3	2	2	1	1	3	4	2	3	2	3	2	2	3	3	2	1	2	2	2	1	1	3	2	1	4
4	3	3	4	1	4	3	4	2	3	4	3	4	1	1	4	3	4	3	2	3	3	3	1	3	1	1	4	3	1	1	3	2	3	4	4
3	4	3	4	2	4	2	4	2	2	4	4	4	1	3	4	2	3	4	1	3	4	3	4	1	1	2	4	2	2	1	1	4	4	1	3
2	3	4	2	3	4	2	4	1	1	4	3	4	1	1	4	2	3	2	1	1	3	2	2	1	1	2	3	1	2	1	1	3	3	1	1
3	3	3	3	1	3	3	3	3	3	3	3	3	2	3	2	3	3	3	3	3	3	3	3	3	3	3	3	3	3	3	3	3	3	3	3
3	4	4	4	1	3	1	4	1	1	3	4	3	1	1	3	4	4	3	4	1	3	1	1	3	2	1	3	1	1	1	1	3	1	1	4
3	4	3	2	2	4	4	3	2	3	3	3	4	2	3	4	4	4	4	2	3	2	4	4	4	1	1	3	2	3	1	2	4	4	1	3
4	3	4	3	2	3	2	2	1	2	3	4	3	2	2	4	3	3	3	4	2	3	2	4	1	3	2	3	4	2	2	3	2	3	2	3
4	4	3	3	1	3	2	4	2	1	3	4	4	2	2	3	2	4	2	2	2	3	2	2	3	2	1	4	2	2	2	3	3	3	2	2
2	2	2	2	1	3	2	3	1	1	2	2	3	2	2	3	2	3	3	1	1	2	2	3	2	2	1	3	1	3	2	2	3	2	1	2
3	4	3	2	4	3	4	4	3	1	4	3	4	1	3	3	2	4	3	2	4	4	2	2	1	1	2	4	3	1	1	2	3	3	2	2
3	4	3	3	4	4	4	4	2	2	4	3	3	1	2	4	3	3	3	2	3	3	3	3	2	1	3	3	3	3	3	2	2	2	3	3
4	4	2	3	1	3	2	3	3	1	3	3	4	2	1	3	4	4	4	2	1	1	4	1	2	1	1	3	2	4	3	1	4	4	1	4
3	4	3	2	3	4	2	3	2	1	4	4	3	1	2	4	2	4	2	2	4	1	3	3	2	2	1	3	2	2	2	2	4	4	2	4
4	3	2	3	2	3	2	3	2	2	3	2	3	2	2	3	2	3	3	2	3	2	2	3	2	2	3	3	2	2	2	1	3	3	3	3
4	3	4	1	2	3	2	4	1	2	3	3	4	1	2	4	3	4	3	2	2	4	4	4	3	1	1	4	2	2	1	1	4	4	4	2
4	2	3	2	3	4	1	3	2	4	3	1	3	3	2	3	1	3	4	2	2	1	1	3	1	1	3	4	2	2	1	1	2	1	2	1
3	3	3	2	4	3	3	3	1	1	3	3	4	2	3	3	1	1	1	3	2	3	4	3	3	2	3	3	3	2	1	2	3	3	1	1
2	2	3	3	2	3	2	3	3	2	2	3	4	1	1	3	4	2	2	3	2	2	2	1	1	2	2	3	1	2	2	1	3	4	4	4
4	4	2	3	1	2	3	2	3	3	3	1	3	2	2	4	3	4	4	3	1	2	1	3	4	3	2	3	2	3	2	2	3	1	2	1
3	2	2	1	1	3	3	2	2	3	2	1	3	1	1	3	4	3	2	1	1	4	4	4	1	1	2	4	3	1	1	1	4	4	4	3
3	3	4	3	1	4	2	3	2	1	4	2	4	2	1	4	3	4	4	1	1	3	4	4	2	2	1	3	2	2	1	1	3	3	2	1
4	1	4	1	1	4	2	4	1	3	4	4	3	1	1	4	1	4	1	2	4	3	2	4	1	1	2	4	1	1	1	2	3	4	1	2
3	3	3	2	2	4	4	3	2	1	3	2	4	1	2	3	2	3	2	2	3	2	4	2	4	2	1	2	3	2	1	1	3	3	2	3
2	4	4	3	2	4	4	4	1	1	3	4	4	1	3	4	4	4	3	3	3	4	4	1	1	2	1	4	3	2	1	4	4	4	2	4
4	1	4	2	1	4	1	3	1	1	3	2	3	1	1	4	1	3	2	1	1	3	1	1	1	1	1	3	1	1	1	1	3	1	1	4
2	2	2	1	1	3	2	3	1	2	4	3	2	1	1	3	1	4	2	1	1	4	3	2	4	1	1	4	1	1	1	1	3	3	1	3
2	4	4	1	3	3	3	3	3	4	4	4	4	2	2	3	4	4	4	1	3	4	4	2	1	1	1	3	1	1	1	1	3	4	4	3
2	4	4	1	2	4	3	3	3	2	4	4	3	1	2	3	2	3	4	2	2	3	4	2	3	3	2	1	2	4	2	2	3	4	2	3
3	3	2	1	1	3	4	4	1	1	3	2	4	1	1	1	4	4	4	4	4	4	4	4	4	1	1	3	1	1	1	1	4	1	3	1
3	4	3	2	4	4	4	4	1	4	3	4	3	1	3	4	4	4	2	2	1	3	3	1	2	1	1	4	1	1	1	1	3	4	1	2
2	3	3	2	1	2	3	3	1	1	4	3	4	1	2	3	2	4	2	1	4	3	3	2	3	2	1	3	3	3	2	2	3	3	2	4
3	3	2	3	3	4	2	3	1	1	3	2	3	2	3	4	2	3	3	2	2	2	2	4	2	2	2	3	1	2	1	1	3	2	2	3
2	2	1	1	1	2	2	1	1	2	2	2	3	2	1	4	2	2	3	1	1	2	3	4	2	3	1	4	4	2	1	1	4	1	1	2
2	3	2	3	3	2	3	4	4	4	4	4	3	1	2	4	3	4	1	2	2	3	2	2	2	1	3	4	3	3	1	1	3	3	3	3
2	3	2	3	1	2	2	2	2	1	3	4	3	2	3	2	4	3	4	3	1	1	2	3	2	3	3	4	2	2	3	2	3	2	2	3
3	2	3	4	2	4	3	4	2	3	4	4	3	1	2	4	3	4	3	4	3	4	3	3	1	2	3	4	2	1	2	1	4	4	1	2
3	3	3	2	2	2	2	3	2	2	2	2	2	1	2	3	2	2	1	2	2	1	3	2	2	2	1	3	3	2	2	2	2	1	2	3
4	3	3	2	1	4	3	3	1	2	4	4	4	1	1	4	3	4	3	3	1	4	3	1	2	1	1	4	2	1	1	1	4	3	2	3
4	4	3	3	3	3	4	4	1	2	3	3	3	1	2	4	3	3	3	1	2	4	3	3	2	2	1	4	2	1	2	1	3	4	1	3
2	3	2	2	1	3	2	3	1	1	3	2	2	1	1	4	1	4	2	1	1	3	2	2	4	1	1	3	2	3	1	1	2	2	2	4
3	4	2	3	3	3	2	3	2	3	3	2	2	3	2	2	3	2	2	2	3	2	3	2	2	3	2	2	2	3	2	3	3	2	3	3
3	4	3	1	1	4	3	3	1	2	4	1	3	2	2	3	2	3	2	1	1	4	3	3	1	1	1	4	4	2	1	1	3	3	1	2
3	3	3	4	2	4	2	3	2	2	4	3	4	2	2	4	3	4	3	2	3	2	3	2	2	2	2	4	4	3	2	2	3	3	2	3
3	4	3	4	4	3	3	3	3	2	4	2	4	3	3	4	4	4	3	4	1	3	3	1	1	1	2	4	4	4	4	2	2	3	2	3
3	3	3	2	2	3	3	2	3	2	3	4	3	1	2	2	4	3	3	2	2	3	4	3	2	2	2	3	1	2	2	1	2	2	3	1
3	2	4	1	2	4	2	4	1	2	4	2	4	1	1	4	2	4	3	1	2	4	2	3	3	1	1	4	1	2	2	1	4	2	1	2
3	4	2	1	1	4	3	3	2	1	3	3	3	2	2	4	2	4	2	2	3	4	3	2	2	2	2	3	2	2	2	1	3	2	2	3
3	4	3	3	1	3	2	4	2	1	3	3	4	2	2	4	2	4	3	3	2	2	3	2	2	3	2	4	2	3	2	2	3	2	2	2
4	4	4	2	2	4	3	3	1	1	4	3	3	1	1	3	1	4	3	1	1	3	3	3	4	1	2	3	2	2	1	1	3	4	2	4
2	2	3	2	1	3	1	3	1	1	3	2	4	1	1	4	1	3	2	1	1	3	1	3	4	1	1	3	1	3	1	1	4	2	2	1
3	3	4	2	2	4	3	4	1	1	4	3	4	1	1	4	4	4	2	2	1	3	3	2	1	2	1	3	1	2	2	1	3	3	1	1
2	3	3	3	1	4	4	4	3	2	4	2	4	2	2	3	4	3	2	1	2	2	3	2	2	1	2	3	4	3	2	1	2	2	2	1
3	3	4	3	3	4	4	4	1	4	4	4	4	1	1	4	1	1	1	1	1	4	3	1	1	1	3	4	3	1	1	1	4	4	1	1
4	4	3	1	1	4	4	3	1	2	4	4	4	1	2	4	4	4	2	1	1	4	4	3	2	1	1	4	3	3	1	1	4	3	1	2
2	2	1	3	2	3	2	2	2	2	2	2	2	2	1	2	1	2	2	2	2	2	2	2	2	1	2	2	2	2	2	1	2	2	2	2
3	3	3	3	2	3	2	4	1	1	3	1	3	1	2	4	3	2	3	2	2	4	2	1	1	1	2	4	1	2	1	1	4	4	4	1
4	3	3	4	4	3	3	4	1	4	3	2	3	1	1	4	1	3	4	4	4	4	4	4	4	3	4	2	4	1	1	4	1	3	3	4
3	3	3	4	1	3	3	2	1	2	4	3	2	3	1	3	3	2	2	2	1	2	2	1	2	2	2	3	4	3	2	2	3	4	2	1
3	3	2	1	1	3	2	2	1	2	3	2	2	1	2	3	2	2	4	2	2	1	2	2	3	1	1	2	2	3	2	1	4	4	1	4
2	2	3	4	1	4	2	2	3	1	2	3	2	1	2	4	2	2	3	1	1	2	3	2	3	2	3	3	3	3	1	1	2	2	1	1
4	2	1	3	4	4	2	3	1	2	3	2	3	1	2	3	3	4	1	1	3	3	3	1	1	2	3	4	2	1	1	1	3	3	2	2
3	3	3	4	1	4	1	4	1	1	4	3	3	1	2	4	1	4	2	1	1	3	3	1	3	1	1	4	1	1	1	1	4	3	2	3
3	3	2	3	1	3	3	2	2	1	3	2	3	1	2	3	2	2	2	2	2	2	2	2	3	2	1	2	2	1	1	1	3	2	1	2
3	2	4	2	2	3	3	4	2	1	3	2	3	1	1	3	2	3	2	3	1	1	3	2	1	2	1	3	1	1	1	1	3	3	1	3
2	4	1	2	1	4	1	4	1	2	4	3	4	4	1	4	2	4	3	2	1	2	1	1	1	1	1	3	1	1	1	1	4	4	1	3
3	4	2	3	2	4	3	4	1	2	3	4	3	1	2	4	3	4	3	1	3	3	4	3	2	2	2	3	3	3	1	3	4	3	2	3
3	4	2	1	1	3	2	4	1	2	2	1	2	1	3	4	2	2	2	1	1	3	1	3	4	3	2	3	2	1	2	4	4	3	2	4
3	3	3	3	4	4	4	3	4	2	4	2	4	3	4	4	2	4	2	3	3	3	4	2	3	2	3	4	3	1	3	1	3	2	2	4
4	4	4	2	1	4	3	4	2	2	4	4	3	2	2	4	2	4	3	2	1	3	2	3	3	2	2	4	2	3	2	1	4	3	2	2
2	3	2	3	3	2	3	2	2	2	3	4	3	2	3	3	2	2	3	2	3	3	3	2	3	1	3	3	2	3	2	3	3	2	2	3
3	3	3	3	2	4	2	3	3	2	4	4	4	1	2	4	2	4	4	2	2	3	4	2	2	2	3	3	3	3	1	4	4	2	1	2
3	2	2	2	1	2	1	3	1	2	4	2	2	1	2	4	1	3	3	1	2	3	2	3	1	1	1	2	1	1	1	1	2	2	1	2
3	4	2	3	3	4	4	3	2	1	4	4	4	1	3	4	4	4	3	3	2	2	4	3	4	2	1	4	4	1	1	1	3	3	1	3
3	4	2	3	3	4	4	3	2	1	4	4	4	1	3	4	4	4	3	3	2	2	4	3	4	2	1	4	4	1	1	1	3	3	1	3
2	4	4	3	3	4	4	3	2	3	3	4	4	3	1	3	4	4	4	2	4	4	4	3	2	1	1	4	4	4	3	1	4	3	1	4
2	1	3	2	2	4	1	3	1	3	3	1	3	2	3	4	1	3	3	4	3	2	1	1	4	3	1	3	1	3	2	3	4	1	2	3
2	3	4	3	4	4	4	4	3	1	3	4	4	1	4	4	4	4	4	4	3	3	3	4	4	3	4	3	3	4	3	2	4	1	2	3
3	4	3	2	2	3	2	3	2	1	3	2	2	2	2	3	3	3	3	3	2	2	3	3	3	2	3	3	2	2	2	3	3	2	2	1
3	3	1	4	3	3	2	2	1	2	3	3	3	2	4	4	2	4	4	2	4	2	4	4	3	2	1	3	3	4	1	4	4	4	1	4
3	2	3	3	3	3	2	2	2	4	3	4	4	2	2	3	2	3	4	2	2	2	3	2	2	2	1	2	3	4	2	1	3	3	2	3
3	2	3	1	1	3	3	4	2	2	3	3	3	1	2	4	3	3	2	2	4	3	4	1	2	3	3	4	3	2	3	1	3	2	4	4
4	3	3	4	2	4	2	4	1	1	4	3	3	1	2	4	3	3	2	1	3	3	4	3	1	1	2	3	3	2	1	1	2	2	1	2
3	4	2	3	4	4	4	4	2	2	4	2	3	3	2	4	2	4	4	2	2	4	3	2	2	1	1	3	2	2	1	1	3	4	2	1
4	3	2	2	1	3	3	2	1	1	3	4	3	2	2	4	4	3	2	2	2	3	4	2	2	1	1	3	3	2	2	1	3	4	1	2
3	2	1	2	1	2	1	3	2	1	3	3	1	3	2	3	1	1	2	1	2	1	1	2	3	2	2	2	2	3	3	2	2	1	1	2
4	4	2	2	2	2	3	2	2	1	2	1	2	3	2	2	2	4	2	4	3	2	1	2	3	4	2	3	4	3	2	4	3	2	4	2
4	4	4	2	4	4	4	4	2	3	4	4	4	2	1	4	4	4	4	2	1	4	4	1	1	2	4	4	2	2	2	2	4	4	1	2
3	4	3	2	4	3	3	2	3	4	4	4	4	3	3	4	3	3	3	3	4	2	3	2	4	3	3	4	2	4	2	2	3	2	2	3
3	2	1	3	4	4	3	4	1	4	3	3	3	2	2	4	4	4	4	2	2	2	4	1	2	2	2	3	2	1	1	2	4	3	2	4
3	4	2	3	3	4	3	3	2	2	3	4	3	2	2	4	2	3	3	1	3	3	3	3	2	1	2	3	1	2	2	2	3	4	2	2
3	3	3	3	1	2	2	2	1	1	3	3	3	1	2	3	3	3	2	2	2	3	3	2	2	2	1	3	3	2	2	2	3	3	2	2
4	4	2	2	1	3	3	2	3	1	4	4	4	4	2	3	4	4	4	4	3	4	4	4	2	2	1	4	3	4	1	1	3	4	4	4
3	3	3	3	3	3	3	3	3	3	3	3	3	3	3	3	3	3	3	3	3	3	3	3	3	3	3	3	3	3	3	2	3	3	3	3
3	3	2	3	1	4	2	4	1	1	4	2	4	1	2	3	2	3	4	2	2	3	2	2	4	2	2	4	2	3	3	1	3	3	2	2
2	3	3	2	3	4	3	2	2	1	2	3	3	1	2	4	3	3	2	1	2	3	3	4	4	1	2	3	4	3	2	1	3	4	2	1
4	4	3	4	1	4	1	4	1	2	3	3	4	1	2	3	3	3	3	2	2	2	2	2	3	1	2	3	4	3	2	2	3	3	2	4
1	4	2	3	2	4	2	2	1	1	4	4	4	1	2	3	4	3	4	1	2	3	2	1	2	1	2	3	2	3	1	1	3	4	3	1
2	2	3	3	1	2	2	4	1	2	3	2	4	2	2	4	4	4	3	2	3	3	2	4	1	2	2	4	3	3	2	3	3	4	2	3
3	3	3	2	1	3	3	3	1	2	3	3	4	2	2	4	3	3	3	2	3	3	3	2	2	1	2	4	3	2	2	2	3	4	2	3
3	4	4	2	1	4	1	4	1	3	4	4	4	1	1	4	4	4	4	4	1	3	3	1	1	1	1	4	1	2	1	2	4	4	3	2
3	4	2	3	2	4	3	4	1	2	3	4	3	1	2	4	3	4	3	1	3	3	4	3	2	2	2	3	3	3	1	3	4	3	2	3
2	3	2	2	3	3	2	3	1	2	3	3	3	1	3	2	2	2	2	2	4	2	3	2	2	3	3	2	3	2	3	1	2	2	2	2
2	3	4	1	1	3	2	4	1	1	3	2	3	1	1	3	3	3	3	2	1	3	1	3	2	1	1	3	2	2	1	1	2	2	1	2
4	4	4	2	1	3	2	4	1	1	4	4	4	1	1	4	1	4	4	1	1	3	2	4	4	2	1	3	1	2	1	1	4	1	1	2
3	2	3	1	2	4	3	3	1	3	4	2	4	2	1	3	2	3	2	1	1	2	1	3	3	2	1	4	1	2	2	1	3	2	3	1
4	4	3	4	2	4	4	4	2	2	4	4	4	3	2	4	4	4	4	4	4	3	4	4	3	2	3	4	2	3	1	2	4	4	1	3
4	4	2	2	1	3	2	2	1	1	2	3	2	2	1	2	3	2	1	1	1	2	2	2	2	1	1	2	2	1	1	1	3	3	2	3
3	2	3	4	1	3	3	2	1	1	2	3	3	2	1	3	2	2	4	2	2	2	1	2	3	2	1	2	2	2	1	1	3	2	1	2
3	2	4	1	1	4	3	4	1	2	3	2	4	2	2	4	1	4	3	3	1	3	4	1	3	4	3	4	4	1	1	2	4	4	2	4
3	3	3	2	1	4	4	4	1	1	4	4	3	1	1	4	2	3	4	2	3	2	3	2	1	1	2	3	2	1	1	1	3	4	1	2
4	3	2	3	2	3	2	3	3	3	3	4	2	1	3	3	2	4	4	2	2	3	4	2	2	2	3	4	4	3	3	1	4	3	2	3
3	4	2	4	1	4	2	2	1	1	3	2	3	1	2	4	1	3	2	2	4	2	2	3	4	1	1	4	3	2	1	1	3	2	3	4
3	3	3	2	3	4	4	4	2	4	4	2	3	1	3	4	2	4	3	2	2	2	4	3	4	2	3	4	1	4	1	1	3	2	1	3
4	3	3	3	3	3	3	3	2	2	3	3	3	2	3	3	3	3	3	2	2	3	3	2	2	2	2	3	2	2	3	1	3	4	2	2
3	4	3	2	2	4	2	3	1	2	3	3	3	2	2	3	3	2	2	2	2	3	3	3	2	2	1	3	3	2	2	2	3	3	1	2
2	2	4	2	1	3	2	2	1	3	4	3	2	1	1	4	4	4	4	2	1	3	4	3	1	1	1	3	3	2	1	1	4	1	1	4
3	1	3	4	2	3	1	3	2	2	3	2	3	2	1	3	1	3	4	1	1	2	2	3	4	1	1	3	1	2	1	1	3	1	1	2
4	4	3	2	3	3	3	3	2	2	4	4	4	3	3	3	4	4	4	2	1	4	4	3	2	2	3	4	3	2	2	1	4	4	1	4
4	4	3	3	4	4	3	4	2	4	3	3	4	2	3	3	2	4	2	3	4	2	3	2	4	3	3	4	1	3	2	2	3	2	1	4
4	4	4	3	2	4	4	4	1	4	4	3	4	1	2	4	2	4	3	2	4	3	4	4	4	2	1	4	3	3	2	1	4	4	2	2
2	3	3	2	1	4	3	4	2	1	4	4	3	2	1	4	4	3	3	2	2	4	4	3	2	1	1	2	1	2	1	1	3	2	1	2
4	3	3	4	3	4	4	3	1	2	3	1	2	1	3	4	3	3	4	1	4	2	1	1	2	2	1	3	3	2	1	1	3	1	2	2
2	3	3	3	1	4	3	3	3	1	3	3	3	2	1	4	3	3	3	1	1	3	3	3	2	2	3	3	3	3	3	3	3	3	3	3
4	4	2	3	1	3	3	3	2	2	3	4	2	1	2	3	3	3	2	3	4	2	4	3	3	3	2	3	3	3	2	2	3	4	2	4
4	3	3	3	2	4	3	3	1	2	4	4	3	2	2	4	3	3	2	2	2	3	4	2	2	2	2	3	4	2	1	1	3	3	1	2
2	3	2	3	1	3	3	2	2	2	2	3	2	1	2	2	3	2	1	1	2	2	3	2	2	1	1	2	2	2	1	3	3	3	2	2
3	3	3	4	1	3	2	3	2	2	3	2	2	2	1	2	3	3	3	2	2	3	3	3	2	2	1	3	3	2	1	2	3	3	1	3
2	3	3	2	2	4	4	3	1	2	3	4	3	2	2	3	4	3	3	2	2	3	4	4	3	2	2	3	1	2	1	2	3	3	2	4
3	3	3	3	2	3	2	3	1	1	3	3	3	1	2	3	3	3	3	2	2	3	3	3	3	2	2	2	2	2	2	2	3	2	2	2
3	4	2	2	1	3	2	2	1	1	3	2	4	1	1	4	2	3	3	1	2	4	2	1	1	2	1	4	1	1	1	3	4	4	1	1
2	3	1	2	1	4	3	2	1	4	3	3	3	2	1	4	2	4	3	2	1	2	2	3	1	2	2	3	2	2	1	2	3	3	1	3
4	3	4	2	3	4	3	4	2	2	4	4	3	1	1	3	2	3	3	2	1	3	3	4	3	1	3	4	2	2	1	1	2	3	1	1
3	4	3	2	3	4	3	3	2	3	4	4	3	3	2	4	1	4	4	3	1	3	3	3	3	1	2	3	1	3	1	1	3	4	1	1
3	4	3	1	1	4	3	4	1	1	4	2	3	1	1	4	4	4	1	2	1	4	4	4	1	2	3	4	4	1	1	2	3	4	2	3
2	3	2	2	1	3	1	2	3	1	2	3	4	1	1	2	3	3	2	2	1	1	3	4	4	1	1	4	2	2	1	1	2	3	4	1
3	2	4	3	3	2	1	1	2	3	4	2	2	1	2	4	2	1	2	3	2	1	4	2	3	2	4	2	1	3	2	1	4	3	2	2
4	3	3	4	1	4	2	3	1	1	4	3	3	2	1	4	3	3	3	2	1	2	3	2	3	2	2	4	3	2	1	1	4	3	2	3
4	4	3	3	2	4	1	4	1	1	4	3	4	1	1	4	2	4	2	1	1	4	4	1	3	2	1	3	1	3	2	1	2	3	3	2
4	4	3	3	3	4	4	3	1	2	4	3	4	1	2	3	3	4	3	2	2	3	3	4	3	2	2	3	2	2	1	1	4	3	2	3
3	4	3	4	1	3	4	4	1	1	4	4	4	1	2	4	3	4	4	1	2	3	1	2	1	2	2	4	2	2	1	1	2	2	1	2
3	3	2	4	4	1	3	1	3	4	1	1	3	4	1	2	1	3	1	1	4	2	4	3	1	2	1	2	3	1	4	1	3	1	3	1
3	4	3	3	1	4	2	3	1	1	4	4	4	1	1	4	4	4	2	2	3	2	4	1	3	2	2	4	2	3	1	1	3	3	3	2
3	4	3	2	2	3	3	2	2	1	3	4	3	2	3	3	3	3	2	3	1	2	3	2	1	2	1	3	3	2	1	2	2	3	1	3
3	2	3	2	3	2	3	3	3	2	2	4	3	2	2	3	3	3	3	2	3	2	4	2	3	2	3	2	3	2	2	2	3	2	2	3
3	4	2	3	2	3	3	3	2	2	3	2	2	2	1	4	2	3	2	2	2	3	3	2	2	2	2	3	3	3	1	1	3	3	1	1
4	4	4	2	1	2	2	4	1	1	3	2	3	2	1	4	2	4	3	2	1	2	3	2	3	1	1	2	2	1	1	1	3	3	1	2
4	3	2	2	2	4	4	4	4	2	3	3	3	1	2	4	2	4	3	2	2	3	3	4	2	2	1	3	2	2	2	1	3	4	4	2
3	3	3	3	1	4	4	3	1	1	4	3	3	2	2	4	2	3	3	2	2	2	4	1	2	2	1	4	3	3	2	1	4	4	4	3
2	2	3	2	1	3	3	3	1	1	3	2	3	1	1	4	1	3	3	1	1	2	1	3	4	2	2	3	1	3	1	1	4	1	2	2
3	3	4	3	1	4	4	4	1	2	4	3	4	2	2	4	2	4	4	3	1	4	4	4	4	1	1	4	3	2	3	1	3	3	1	3
3	3	3	2	1	3	1	2	1	1	4	3	4	1	2	4	2	3	4	3	1	4	1	1	1	1	1	3	1	2	1	2	3	3	2	2
4	3	3	2	2	3	3	3	1	1	4	3	4	2	2	3	4	3	3	1	1	3	4	4	1	2	1	3	2	2	1	4	4	2	2	4
2	2	1	1	1	2	2	1	1	2	2	2	3	2	1	4	2	2	3	1	1	2	3	4	2	3	1	4	4	2	1	1	4	1	1	2
3	4	3	2	3	3	4	4	1	1	4	4	4	1	3	4	3	4	1	2	4	4	4	3	1	1	1	4	4	1	1	1	4	4	3	4
3	4	3	2	3	4	3	3	2	3	3	4	4	1	2	4	4	3	3	2	4	3	4	1	2	2	1	3	3	2	2	3	3	4	2	3
2	2	1	1	2	2	1	2	1	3	3	3	2	2	1	2	2	3	3	2	2	1	3	4	3	2	1	2	2	1	2	2	3	2	1	3
3	3	4	2	1	4	3	4	2	1	4	4	3	2	2	4	4	4	3	1	1	3	2	1	2	1	1	4	2	2	1	1	4	3	2	3
4	4	2	1	1	4	3	4	1	3	3	4	4	2	3	4	4	4	4	1	4	3	3	3	2	2	3	4	4	3	2	1	4	4	4	4
4	4	3	2	2	3	3	3	1	1	3	2	3	1	2	4	2	3	2	1	1	3	2	1	1	1	2	4	1	3	1	1	3	2	2	1
4	4	2	2	2	4	2	3	2	3	4	2	4	2	3	4	2	4	4	2	2	2	3	2	3	2	2	4	2	2	2	1	3	2	2	2
3	2	3	2	1	3	2	4	1	1	3	4	4	1	1	4	2	4	4	1	1	2	2	4	1	1	1	4	3	2	1	1	3	2	1	2
4	4	3	4	1	4	2	4	1	2	4	4	4	2	2	4	4	4	4	2	4	2	4	4	2	2	1	4	4	2	1	4	4	3	3	3
3	3	3	3	2	3	2	3	2	2	4	3	4	4	1	4	1	4	3	1	3	2	3	2	1	4	3	4	1	4	2	1	3	4	3	1
3	3	2	2	1	3	3	3	1	1	4	3	4	1	1	4	2	3	4	2	2	3	2	2	2	1	2	4	2	1	1	1	3	2	2	1
4	4	3	3	2	3	3	3	2	2	3	4	3	2	2	4	4	4	3	2	3	3	4	3	2	3	2	3	4	2	3	2	4	4	2	4
3	4	3	2	2	4	4	3	2	3	3	3	4	2	3	4	4	4	4	2	3	2	4	4	4	1	1	3	2	3	1	2	4	4	1	3
4	3	3	3	1	3	3	2	1	1	4	4	3	1	1	4	3	4	4	2	1	3	3	4	2	1	1	4	3	3	1	1	4	4	2	1
3	3	2	2	3	2	2	3	2	1	3	3	2	1	2	2	2	3	2	1	1	3	4	1	2	1	1	4	3	2	1	1	3	4	2	2
3	4	2	2	1	2	1	4	1	3	3	4	2	3	3	4	2	4	4	2	1	3	4	1	1	2	2	3	3	1	1	1	4	4	1	4
3	2	4	2	2	3	3	4	2	1	3	2	3	1	1	3	2	3	2	3	1	1	3	2	1	2	1	3	1	1	1	1	3	3	1	3
3	4	3	4	1	3	3	4	1	1	3	2	3	1	1	3	3	3	2	2	1	3	3	2	1	1	4	3	3	1	1	1	3	3	1	4
4	4	4	4	4	4	4	4	2	1	4	4	4	3	2	4	3	4	3	2	2	4	3	2	2	1	2	4	1	1	1	1	3	3	2	1
4	4	4	4	2	3	3	3	3	2	2	3	3	2	2	3	3	3	3	2	3	3	3	1	2	2	2	3	2	2	2	3	3	3	1	2
4	4	2	2	3	3	3	2	1	2	3	3	3	2	1	3	2	3	3	2	2	3	3	3	2	2	1	3	1	1	1	1	2	3	1	2
3	3	2	2	1	3	3	3	1	2	4	3	3	2	1	4	3	4	3	2	1	2	3	2	2	1	1	3	2	2	2	1	3	3	1	1
3	3	2	2	2	3	3	3	2	2	3	2	2	2	1	4	2	3	3	2	2	2	2	3	2	2	3	3	3	3	2	2	3	3	2	3
4	3	3	3	2	3	3	3	2	1	3	4	3	2	3	2	3	3	4	3	3	3	4	3	4	2	1	3	3	2	2	1	3	3	2	1
3	3	2	3	1	3	2	2	1	2	3	2	3	2	1	3	2	3	2	1	1	3	3	2	2	1	1	3	2	2	1	2	3	2	2	3
3	4	4	4	2	4	4	4	1	3	4	4	4	1	1	4	4	4	4	1	1	4	3	4	1	1	2	4	3	4	1	1	4	4	3	1
2	3	2	4	1	2	4	3	1	1	3	4	2	1	1	4	2	4	3	1	2	2	4	4	3	2	3	4	2	1	1	2	4	3	2	1
3	3	3	1	2	4	4	4	1	2	4	2	3	2	3	3	2	2	2	3	1	2	3	1	1	1	1	4	4	4	3	2	2	2	1	1
2	2	4	4	1	3	4	4	1	3	3	3	2	1	1	4	2	2	4	1	1	2	2	1	4	2	1	2	2	4	1	1	3	2	1	1
2	3	3	2	3	2	3	3	2	2	2	2	2	2	4	2	2	2	3	2	4	3	4	2	2	3	2	2	3	3	3	2	2	3	2	4
3	3	3	4	1	3	2	3	2	1	3	4	3	2	1	4	3	3	4	2	1	4	3	3	2	1	1	3	2	2	2	1	3	3	2	2
4	4	4	3	1	3	4	2	2	1	2	4	3	2	2	3	4	2	3	4	4	1	4	2	4	3	4	4	4	4	2	1	3	2	4	1
2	3	2	4	2	3	2	3	1	1	2	2	3	1	2	3	2	3	3	2	2	3	2	2	3	1	1	2	2	2	2	1	2	3	1	2
2	2	2	2	3	3	2	3	1	2	3	4	4	2	3	3	2	3	2	2	2	2	2	2	4	1	3	2	2	3	1	1	3	3	3	3
3	4	3	1	1	4	3	4	1	1	4	3	3	1	1	4	3	3	3	1	1	3	2	3	2	1	1	3	1	1	1	1	3	3	1	1
3	3	3	4	3	4	4	3	3	3	4	3	3	2	3	4	3	3	4	3	3	3	3	2	3	3	2	4	2	2	3	2	4	4	2	2
4	4	4	4	1	3	2	4	1	1	4	4	4	1	1	4	4	4	4	1	2	4	4	3	2	2	1	4	2	1	1	2	3	3	2	2
3	4	3	3	2	4	3	4	2	2	2	3	4	1	1	4	3	3	3	2	1	2	4	3	3	2	1	4	3	1	1	2	3	4	2	2
1	4	4	1	1	3	1	3	1	1	2	3	3	2	1	3	1	3	4	2	3	3	1	3	2	1	3	2	1	1	1	1	2	3	1	3
3	3	3	3	2	4	2	3	3	2	4	4	4	1	2	4	2	4	4	2	2	3	4	2	2	2	3	3	3	3	1	4	4	2	1	2
3	3	2	1	1	3	3	3	1	1	4	3	3	2	2	4	3	4	3	2	2	4	3	1	1	2	3	4	2	2	1	3	4	4	4	4
2	2	3	3	1	3	2	3	2	1	4	3	3	2	2	4	2	3	2	1	1	4	3	2	2	2	2	4	3	2	1	1	3	3	1	2
3	3	2	2	3	3	3	2	1	1	2	2	2	1	2	4	2	2	1	1	1	3	3	2	2	4	2	3	1	2	1	1	3	3	2	2
3	4	2	1	3	4	2	3	1	1	4	4	3	1	1	4	3	4	1	1	1	3	4	1	1	1	1	3	4	1	1	1	3	3	3	2
2	3	2	2	2	3	2	3	1	2	3	3	4	1	1	3	4	4	2	1	2	3	3	3	2	1	2	3	2	2	1	1	3	3	1	3
3	2	3	2	1	2	2	2	1	1	3	1	3	1	2	4	3	3	2	4	3	4	1	1	2	2	4	4	4	2	1	2	3	4	3	4
3	4	4	4	1	4	2	3	2	1	4	1	4	1	2	4	1	4	4	2	1	2	1	3	4	2	1	4	1	4	2	1	3	1	1	3
3	2	2	3	1	3	2	2	2	3	4	3	2	2	3	4	4	2	2	3	1	2	3	1	2	3	2	2	3	2	3	3	3	2	2	4
3	2	2	3	1	3	2	2	2	3	4	3	2	2	3	4	4	2	2	3	1	2	3	1	2	3	2	2	3	2	3	3	3	2	2	4
4	2	2	1	3	4	3	4	2	2	4	2	4	2	3	4	2	4	4	2	4	2	4	2	3	1	1	3	2	1	1	1	3	3	2	4
4	3	3	2	2	3	2	4	1	3	3	2	3	2	2	4	2	4	3	2	2	3	2	4	3	2	1	3	2	2	2	1	3	2	1	1
4	4	4	2	2	4	4	4	2	2	4	4	4	2	1	3	3	4	4	2	1	3	4	4	1	2	1	4	4	4	1	1	4	3	1	4
2	2	2	2	1	3	2	3	1	1	2	2	3	2	2	3	2	3	3	1	1	2	2	3	2	2	1	3	1	3	2	2	3	2	1	2
3	2	3	3	2	3	2	3	2	1	3	2	2	2	1	2	3	2	2	2	2	2	2	1	1	1	1	2	1	1	1	1	3	3	2	2
4	4	2	3	3	3	2	2	3	3	3	3	4	4	3	4	4	3	3	2	3	2	4	1	2	2	1	3	2	1	1	2	3	4	1	3
4	4	4	3	1	4	3	3	1	1	3	2	3	1	2	4	3	3	3	2	2	2	3	2	1	1	1	3	1	1	1	1	3	2	2	3
3	3	2	2	3	3	2	4	1	2	2	4	2	2	2	4	3	3	2	2	2	3	3	2	2	1	1	3	2	2	1	2	3	3	1	4
2	4	3	4	2	4	3	3	2	1	4	3	4	2	1	4	3	4	4	2	1	2	4	4	3	1	3	4	3	3	2	1	4	4	1	3
2	3	2	3	2	3	3	3	1	1	2	3	2	3	2	3	2	2	3	1	3	2	2	3	3	1	1	3	1	2	1	1	3	4	2	1
3	4	3	3	2	4	3	3	1	1	3	4	3	2	3	3	4	4	3	1	3	4	3	4	3	2	1	4	1	2	1	1	3	3	4	4
2	4	2	1	3	2	3	2	1	3	3	3	2	2	4	3	2	4	4	2	2	3	4	1	1	3	1	4	4	4	1	1	3	2	3	2
2	3	2	1	3	4	2	3	1	2	3	2	3	1	1	3	1	3	3	2	2	3	1	2	3	2	1	2	3	2	1	2	2	1	2	2
2	3	1	2	3	4	2	2	3	2	4	4	2	3	4	4	2	3	2	1	4	4	4	3	2	3	3	2	4	1	2	1	2	4	3	4
2	4	2	3	3	3	2	3	1	2	4	3	3	2	2	4	3	3	2	2	2	3	3	3	2	2	2	3	2	2	2	1	3	3	2	2
3	3	2	4	1	4	2	3	1	2	4	2	3	1	2	4	2	3	2	3	2	4	4	4	2	2	2	3	3	2	1	1	2	3	4	3
3	4	3	4	4	4	3	4	2	4	4	3	4	1	3	4	1	3	3	2	4	3	3	4	4	3	4	3	4	4	3	1	3	2	2	3
2	3	4	3	1	3	3	4	1	1	4	3	4	1	2	4	3	3	2	2	2	3	3	3	2	1	1	4	2	2	1	1	3	3	3	2
4	3	4	1	1	4	1	4	1	1	3	2	3	1	1	4	1	4	2	1	1	1	1	2	1	1	1	3	1	1	1	1	2	2	1	1
2	3	3	3	1	3	2	3	2	1	3	2	4	1	1	4	2	4	4	3	1	4	3	4	3	2	1	4	2	3	1	2	4	3	3	2
4	4	4	2	1	4	4	4	1	1	3	4	4	2	1	4	4	4	2	3	1	4	4	3	1	1	1	4	4	3	1	1	4	4	1	4
1	4	4	1	1	3	1	3	1	1	2	3	3	2	1	3	1	3	4	2	3	3	1	3	2	1	3	2	1	1	1	1	2	3	1	3
3	3	2	2	3	3	3	2	1	1	2	2	2	1	2	4	2	2	1	1	1	3	3	2	2	4	2	3	1	2	1	1	3	3	2	2
3	4	4	3	2	4	2	4	1	1	4	4	4	1	1	4	1	3	4	2	1	4	3	2	4	2	1	3	3	2	2	1	4	4	1	1
2	3	4	4	1	4	3	4	2	2	3	3	3	1	2	3	2	3	3	2	3	3	4	2	4	3	1	3	4	3	2	2	4	4	1	2
4	4	3	3	2	4	2	4	1	1	3	4	3	1	2	3	3	3	2	2	1	3	4	2	2	2	2	4	2	2	1	1	3	3	2	2
4	4	4	2	3	4	2	1	2	3	3	3	4	2	2	4	3	4	1	1	4	2	4	1	4	4	2	3	1	4	4	2	2	3	3	3
2	3	2	3	1	3	4	2	2	1	3	3	3	2	2	3	3	3	3	2	2	3	3	4	2	2	1	3	1	2	2	1	3	3	2	3
1	1	1	2	2	1	1	2	2	2	3	2	2	1	1	3	2	3	2	2	1	2	3	2	2	2	1	3	2	2	2	1	3	3	2	2
1	1	1	2	2	1	1	2	2	2	3	2	2	1	1	3	2	3	2	2	1	2	3	2	2	2	1	3	2	2	2	1	3	3	2	2
2	2	3	3	1	3	2	3	2	1	4	3	3	2	2	4	2	3	2	1	1	4	3	2	2	2	2	4	3	2	1	1	3	3	1	2
3	3	4	2	2	4	2	3	1	1	3	2	3	1	1	3	1	4	2	1	1	2	2	1	3	1	1	3	4	1	2	1	3	2	1	1
3	3	2	1	1	3	3	3	1	1	2	2	2	1	2	4	2	4	2	2	4	3	3	2	1	1	2	4	2	2	1	1	3	3	1	1
2	3	2	3	2	4	2	4	2	1	3	4	3	2	2	4	2	3	2	2	2	4	3	2	1	2	1	4	3	2	2	1	3	2	3	3
3	3	3	2	2	3	3	3	3	3	3	3	3	3	3	3	3	4	3	1	2	3	3	3	3	3	3	3	3	3	3	3	3	3	3	3
3	4	3	3	2	4	3	3	2	3	3	4	3	3	3	3	4	3	3	1	4	2	3	3	4	3	2	3	4	2	2	3	3	3	2	3
2	4	3	3	2	3	3	2	2	1	4	3	3	2	1	2	2	3	3	2	1	3	4	2	2	3	1	3	2	3	3	2	3	3	3	4
4	4	4	4	1	3	2	3	2	2	4	2	4	1	1	4	2	3	4	1	3	2	2	3	2	2	1	4	2	1	1	1	3	3	2	3
4	3	3	3	1	4	3	4	1	1	3	2	3	1	2	4	4	4	4	2	3	3	3	3	3	3	1	4	2	2	2	1	4	3	2	2
3	4	2	1	2	3	4	3	2	2	3	4	4	2	1	2	4	4	3	1	1	2	4	3	2	2	1	2	4	4	2	1	3	4	1	2
3	2	2	1	4	3	2	3	1	4	3	2	2	1	2	3	2	3	2	1	4	2	2	1	2	1	1	2	1	1	1	1	2	1	1	1
3	4	4	2	2	3	3	4	2	2	4	4	4	1	2	4	3	4	2	2	2	4	4	2	3	1	1	3	1	1	1	1	2	3	2	3
2	2	2	3	2	3	2	3	1	2	3	3	3	3	2	3	2	4	3	2	2	3	2	3	2	2	2	3	2	2	2	2	3	2	2	2
2	1	3	3	1	3	2	3	2	1	3	2	3	4	3	2	1	4	3	2	3	2	2	2	4	2	2	3	2	4	3	2	2	1	3	2
4	3	3	4	1	4	1	4	1	1	3	1	4	1	1	3	2	4	3	1	1	3	2	3	3	2	1	3	2	1	1	1	3	2	2	2
3	3	2	2	3	3	3	4	1	1	4	2	3	2	2	4	4	4	2	2	1	4	4	3	2	2	1	4	1	2	2	1	4	3	1	2
4	4	3	2	3	3	3	3	3	2	3	3	3	2	1	3	3	3	3	3	2	3	3	2	2	3	2	3	3	3	2	3	3	3	2	3
2	3	3	3	2	3	2	3	2	2	2	2	3	1	2	2	2	3	3	3	3	2	3	2	4	3	2	2	3	2	2	1	3	2	3	2
3	4	1	1	3	4	2	2	1	1	4	4	3	3	2	4	3	3	4	2	1	3	4	2	2	2	1	3	3	2	1	2	3	4	1	2
3	4	2	2	1	3	3	2	2	2	3	3	3	1	3	3	3	3	3	2	3	1	4	3	1	2	2	2	3	2	1	3	3	4	2	3
3	3	2	2	3	3	2	4	1	2	2	4	2	2	2	4	3	3	2	2	2	3	3	2	2	1	1	3	2	2	1	2	3	3	1	4
2	3	2	2	1	3	3	3	2	2	4	3	3	1	2	4	3	3	3	2	2	2	3	2	2	1	2	3	3	2	1	1	3	3	3	3
3	2	3	4	3	2	2	3	2	3	2	2	2	1	2	4	2	4	3	3	2	3	4	4	2	3	2	3	1	1	1	1	4	3	2	3
4	3	3	4	3	4	2	4	2	1	4	4	4	2	1	4	2	4	4	2	2	4	4	1	2	2	1	4	1	1	2	1	4	4	1	1
2	3	3	2	3	3	2	1	3	2	3	1	2	3	3	2	1	2	3	2	2	3	4	3	4	4	3	2	2	3	2	1	3	2	2	2
3	4	3	3	1	4	2	3	1	2	4	3	3	1	2	4	3	4	2	2	3	2	4	1	3	2	2	3	4	2	1	2	2	3	1	3
3	3	3	2	2	4	4	3	2	1	3	2	4	2	1	3	2	3	2	2	3	2	4	2	4	2	1	2	3	2	1	1	3	3	2	3
4	4	4	2	1	3	2	4	1	1	4	4	4	1	1	4	1	4	4	1	1	3	2	4	4	2	1	3	1	2	1	1	4	1	1	2
3	3	4	2	2	4	3	4	1	1	3	4	4	2	2	4	4	4	3	1	4	4	4	4	2	1	1	4	3	2	1	2	4	4	1	3
2	3	2	3	2	3	4	1	2	2	2	1	1	2	2	3	1	3	3	2	2	2	3	2	4	2	1	3	2	4	2	2	4	2	2	4
4	2	2	3	1	4	2	4	2	4	4	4	4	3	4	4	2	4	4	2	4	4	4	2	3	2	4	4	4	4	1	2	4	4	4	4
3	4	2	3	1	3	2	2	2	1	3	2	2	1	2	3	2	4	3	1	2	4	3	2	1	1	2	3	2	2	2	1	2	3	1	2
4	4	4	4	1	4	3	4	1	2	4	1	4	1	4	4	1	2	2	1	2	2	4	1	1	1	1	4	4	1	1	4	4	4	2	3
3	4	3	3	2	4	4	2	1	2	3	4	3	2	2	3	1	3	2	2	2	1	3	2	1	1	1	3	2	2	1	1	4	3	2	4
3	3	3	2	2	2	2	3	2	2	2	2	2	1	2	3	2	2	1	2	2	1	3	2	2	2	1	3	3	2	2	2	2	1	2	3
4	4	3	4	2	4	3	3	1	2	4	4	4	1	2	4	4	4	3	1	3	2	4	3	2	2	2	4	4	3	1	2	4	4	2	2
2	2	3	1	2	2	1	2	1	3	3	3	2	2	1	2	2	3	3	2	2	1	3	4	3	2	1	2	2	1	2	2	3	2	1	3
3	2	3	3	2	4	2	3	2	2	3	2	3	2	2	3	3	3	3	2	2	2	2	3	3	2	2	3	2	2	2	2	3	3	2	1
4	4	3	2	1	3	3	4	1	2	4	3	4	1	2	4	3	3	2	1	1	2	3	2	1	1	2	3	3	2	1	3	4	3	2	3
4	4	3	2	1	3	3	4	1	2	4	3	4	1	2	4	3	3	2	1	1	2	3	2	1	1	2	3	3	2	1	3	4	3	2	3
3	3	3	1	1	4	3	3	1	1	4	3	4	1	1	4	2	2	4	1	3	2	2	3	2	3	2	3	2	3	2	3	2	2	2	3
3	3	3	3	2	4	3	3	2	2	3	4	4	2	2	3	2	4	2	2	2	3	4	3	2	2	1	3	4	4	2	2	4	2	1	4
4	4	2	3	1	4	2	3	1	1	4	4	4	1	2	4	4	4	3	2	1	4	4	4	2	2	2	4	4	2	1	1	3	4	1	2
2	2	3	3	1	4	2	3	1	1	4	2	4	1	1	3	3	3	2	1	2	3	2	1	2	1	1	3	2	2	1	1	4	4	2	3
3	1	3	4	2	3	1	3	2	2	3	2	3	2	1	3	1	3	4	1	1	2	2	3	4	1	1	3	1	2	1	1	3	1	1	2
4	4	2	1	1	3	2	2	1	1	2	3	2	1	1	2	1	3	2	2	1	2	4	1	4	1	4	3	4	4	1	1	4	4	2	1
3	4	2	2	1	3	3	2	2	3	2	2	3	2	2	3	4	2	3	3	1	2	1	2	1	3	1	2	3	2	1	3	3	3	2	3
4	4	3	2	3	2	4	3	2	2	3	4	4	2	3	3	2	3	3	2	1	2	2	2	3	2	2	3	3	2	2	2	3	3	1	2
3	3	2	3	1	2	2	3	1	1	3	2	3	1	1	4	4	3	2	1	1	2	2	2	1	1	1	1	1	1	1	1	2	3	1	1
3	3	2	2	3	3	3	2	2	3	2	1	2	2	2	2	1	3	3	3	4	1	3	2	4	3	1	3	4	3	3	3	2	3	3	2
2	2	3	2	1	3	4	2	2	2	3	3	3	2	2	3	4	2	2	3	2	3	3	2	2	2	1	3	3	2	2	1	3	4	2	2
3	3	3	1	2	3	3	3	1	1	3	2	3	1	1	3	4	3	3	2	1	2	4	1	2	2	1	3	3	2	1	1	3	3	2	3
3	4	4	2	4	3	4	4	1	3	4	4	4	1	1	4	4	3	2	2	2	1	4	2	4	2	1	3	4	2	1	2	3	4	1	2
2	3	2	4	1	2	4	3	1	1	3	4	2	1	1	4	2	4	3	1	2	2	4	4	3	2	3	4	2	1	1	2	4	3	2	1
3	3	2	3	1	4	2	3	2	2	3	3	4	1	1	3	1	4	3	2	2	3	3	4	4	3	2	4	3	3	3	2	3	2	1	2
3	4	3	3	3	4	2	3	1	1	3	2	4	2	1	3	1	3	1	1	1	1	2	2	4	1	1	2	3	3	2	1	3	3	2	1
3	3	3	3	2	4	3	3	2	2	3	4	4	2	2	3	2	4	2	2	2	3	4	3	2	2	1	3	4	4	2	2	4	2	1	4
3	4	2	1	2	3	2	4	1	1	3	3	3	1	1	4	2	4	3	2	2	3	3	3	4	2	1	4	2	2	1	1	3	3	1	1
3	4	2	2	2	4	3	2	2	1	4	4	3	1	2	4	3	4	3	2	3	3	2	3	2	2	2	4	3	2	1	2	3	3	2	3
4	3	4	2	2	4	3	3	1	2	4	3	4	1	1	4	3	4	3	1	2	3	4	4	2	1	1	4	1	2	4	1	4	4	2	1
3	2	2	1	1	4	3	4	1	1	4	4	4	1	2	4	4	4	4	2	1	4	4	4	2	1	2	4	2	1	1	1	2	4	1	2
3	3	1	2	2	3	2	3	2	4	3	4	2	3	4	2	4	2	4	4	4	3	2	3	3	2	1	2	4	4	3	2	2	2	3	4
3	3	2	2	2	3	3	2	1	2	3	3	4	2	1	3	4	4	2	2	2	3	4	1	3	2	2	3	4	2	2	1	3	3	2	4
4	2	3	3	1	4	1	3	1	1	3	2	4	2	2	4	1	4	4	1	2	3	2	4	4	1	2	4	1	1	1	1	2	2	1	1
4	4	4	4	3	3	3	4	1	1	3	4	4	2	2	3	4	4	4	2	2	2	3	3	2	2	2	3	3	2	2	2	3	4	2	3
3	2	4	2	4	4	2	4	3	3	4	2	3	2	1	3	2	4	1	2	1	2	3	1	2	3	2	3	2	1	2	2	3	2	1	2
3	2	4	3	2	4	4	3	1	3	4	2	3	1	1	4	3	2	3	1	4	3	3	2	1	1	1	4	4	4	1	1	4	3	1	1
3	4	2	2	3	4	3	3	2	3	4	3	4	3	2	4	2	3	3	2	2	4	4	4	2	1	2	3	2	3	3	3	3	4	3	2
2	3	3	2	1	3	1	3	3	2	3	2	3	2	2	3	2	3	2	2	2	2	3	3	3	2	1	3	2	4	2	1	3	2	1	2
3	3	2	2	1	3	2	2	2	1	3	2	3	2	2	3	2	3	3	2	2	3	3	3	2	2	2	3	2	2	2	1	3	3	2	2
1	2	2	4	1	2	2	4	1	2	3	4	4	2	1	4	4	3	3	2	1	4	4	3	4	1	1	3	3	2	2	1	4	4	2	4
3	3	3	1	1	4	3	3	1	4	4	2	4	2	2	4	2	3	4	2	1	4	2	3	4	2	1	4	2	4	1	1	4	3	1	3
3	2	2	2	1	3	2	2	1	3	4	4	4	1	1	3	4	1	4	1	1	2	2	1	3	2	1	2	3	3	1	4	4	3	2	3
2	3	4	1	3	3	2	4	1	3	4	3	4	2	1	4	3	3	4	1	2	3	3	3	1	2	3	4	2	4	1	2	4	4	2	3
3	3	2	2	1	3	2	3	2	2	4	2	4	2	2	3	3	2	2	4	2	2	4	2	2	2	1	2	4	2	3	2	3	1	2	3
3	3	4	4	3	4	4	3	3	4	4	4	4	2	2	4	4	4	3	2	2	2	2	4	2	2	2	4	3	2	1	1	4	4	1	3
2	4	4	2	4	4	4	4	3	3	4	3	4	2	1	1	4	3	2	2	2	1	4	2	3	2	3	4	4	3	2	3	4	3	2	4
2	2	3	1	3	3	1	2	3	4	3	2	2	3	4	3	1	1	3	1	2	3	4	3	2	1	1	2	4	1	1	1	2	4	2	2
2	3	3	2	1	2	3	2	1	1	4	3	4	1	1	2	3	4	3	2	1	2	2	2	1	2	1	2	2	1	2	1	3	2	1	2
3	3	3	4	1	3	4	4	3	2	4	2	3	2	1	4	3	3	3	1	1	4	3	2	2	2	1	4	2	3	1	1	3	3	2	2
3	3	3	4	1	3	4	4	3	2	4	2	3	2	1	4	3	3	3	1	1	4	3	2	2	2	1	4	2	3	1	1	3	3	2	2
1	3	3	3	2	4	2	3	1	1	3	4	4	1	1	3	1	4	3	1	1	2	4	4	1	1	4	4	1	2	1	1	4	2	2	1
3	2	2	3	2	3	2	2	2	2	3	3	3	2	3	3	3	4	4	3	2	2	3	2	3	2	2	3	3	2	1	1	3	3	2	3
4	4	3	2	1	4	3	3	2	1	4	3	4	1	1	4	4	4	4	2	2	3	4	1	1	2	1	4	2	2	3	3	4	4	1	3
1	3	2	2	1	3	4	3	2	1	3	4	3	2	3	2	4	4	3	2	3	2	4	4	3	4	1	4	4	3	2	3	3	4	4	4
3	2	3	2	3	2	3	3	3	2	2	4	3	2	2	3	3	3	3	2	3	2	4	2	3	2	3	2	3	2	2	2	3	2	2	3
2	3	2	3	1	2	2	3	2	1	2	2	3	1	2	3	2	2	1	2	2	1	2	3	2	2	4	3	2	1	1	2	3	2	2	2
4	2	4	1	1	4	1	4	2	1	4	2	3	1	2	4	1	4	4	1	2	2	2	2	4	1	1	3	1	4	1	1	4	1	1	1
4	4	3	2	1	4	3	3	2	1	4	3	4	1	1	4	4	4	4	2	2	3	4	1	1	2	1	4	2	2	3	3	4	4	1	3
3	2	4	2	3	3	2	3	3	3	3	3	3	3	1	3	4	3	2	3	3	2	4	1	1	1	1	2	3	1	1	1	3	3	2	3
4	4	2	4	2	3	2	3	1	1	2	4	4	1	1	4	4	4	4	1	1	3	2	1	1	1	1	3	2	1	1	1	4	4	1	1
2	3	2	3	1	3	4	4	1	2	4	3	4	2	2	4	3	2	3	1	1	2	2	3	2	1	2	4	1	4	2	1	3	4	2	1
2	2	2	3	3	2	3	3	3	4	3	2	3	2	3	3	2	4	3	3	3	2	2	3	4	2	2	4	2	4	2	2	3	3	3	2
4	4	2	4	1	1	1	2	3	2	3	2	3	1	3	1	3	2	3	2	1	3	2	3	2	3	2	3	2	2	2	3	2	3	3	3
3	2	3	3	2	3	2	3	2	1	3	2	2	2	1	2	3	2	2	2	2	2	2	1	1	1	1	2	1	1	1	1	3	3	2	2
3	2	3	3	2	2	3	4	2	3	2	2	3	2	2	3	3	4	2	2	1	2	4	2	2	2	1	2	2	3	3	1	2	2	2	4
3	4	3	1	2	3	3	4	1	2	4	3	3	2	3	4	4	4	3	2	2	3	4	3	3	1	1	3	4	3	2	4	3	4	2	3
4	4	4	2	1	4	3	4	2	3	4	4	4	2	3	4	4	4	4	3	4	2	4	4	2	3	1	4	3	2	2	2	4	2	3	4
3	3	2	2	2	4	3	3	2	2	4	3	3	2	2	4	3	3	3	2	2	2	3	2	2	2	1	3	2	2	1	1	3	2	1	2
4	4	3	1	2	3	2	4	2	1	4	2	3	1	2	4	2	3	3	1	1	3	4	2	1	2	2	3	3	2	1	1	3	3	2	1
3	4	4	3	1	4	2	4	1	3	4	2	4	1	1	4	1	4	2	1	2	2	2	4	4	1	1	4	2	1	1	1	4	2	1	3
3	4	2	2	1	3	4	3	2	2	3	3	3	3	2	3	2	2	2	2	3	2	4	4	4	4	3	4	2	2	1	1	4	4	2	2
3	4	4	1	1	3	4	2	1	3	3	2	2	1	3	3	1	3	3	1	1	2	1	4	3	3	3	3	2	2	2	2	4	2	3	4
3	4	3	2	1	4	3	3	2	1	4	3	3	2	2	4	2	3	3	1	2	4	3	2	2	2	1	4	4	2	1	1	3	3	1	2
3	3	3	4	2	4	3	3	3	4	4	3	3	2	3	4	2	3	4	2	3	3	4	2	1	1	3	3	4	3	2	1	3	2	2	2
4	4	2	4	2	3	2	3	1	1	2	4	4	1	1	4	4	4	4	1	1	3	2	1	1	1	1	3	2	1	1	1	4	4	1	1
4	3	2	1	1	2	2	3	1	1	4	3	2	1	1	3	2	2	2	1	1	1	2	3	3	1	1	3	1	2	1	1	2	1	1	1
3	3	3	3	2	3	2	3	2	2	4	3	4	4	1	4	1	4	3	1	3	2	3	2	1	4	3	4	1	4	2	1	3	4	3	1
3	4	3	2	2	4	2	3	1	1	3	4	4	2	1	3	3	3	2	3	2	3	2	2	1	2	2	3	1	1	2	2	3	3	1	2
4	4	3	1	2	3	3	3	1	2	4	3	3	2	1	3	1	3	1	3	2	3	2	3	4	2	1	3	3	1	2	1	2	2	2	3
4	4	3	3	4	4	3	3	2	3	4	3	3	2	3	4	2	3	3	2	3	2	4	3	2	2	2	4	2	2	2	2	4	4	3	3
4	3	3	2	1	4	2	4	1	1	3	4	3	2	2	4	3	4	4	1	1	1	2	1	3	3	1	4	4	2	1	1	4	4	1	1
3	3	3	2	1	2	2	2	1	1	3	3	3	2	1	3	2	4	2	3	1	3	2	1	3	2	1	3	1	2	1	1	2	3	2	2
3	2	3	2	1	2	4	3	1	3	2	3	2	1	2	3	4	3	2	4	4	2	2	2	3	3	2	3	4	1	2	3	3	2	1	4
4	4	3	3	1	4	4	4	1	4	4	4	4	3	4	4	4	4	2	4	4	2	4	3	2	2	3	4	4	1	1	1	4	4	1	3
3	3	3	4	2	4	3	4	2	2	3	3	3	2	2	3	2	2	3	2	2	3	4	3	4	2	2	3	3	3	2	2	3	3	2	2
3	3	3	4	2	4	3	4	2	2	3	3	3	2	2	3	2	2	3	2	2	3	4	3	4	2	2	3	3	3	2	2	3	3	2	2
2	2	4	2	4	2	1	2	1	3	4	1	4	1	3	4	2	4	4	2	4	2	1	4	4	1	1	3	1	4	2	3	4	1	3	3
3	4	4	1	1	4	2	4	1	1	3	4	4	1	1	4	4	4	4	1	2	4	4	4	1	1	1	4	1	1	1	1	3	4	1	2
3	3	4	1	4	4	2	4	1	4	4	3	4	1	2	4	1	4	4	1	4	3	2	4	4	4	1	3	1	4	1	2	4	1	2	4
4	4	4	4	1	4	3	4	1	1	4	4	4	1	2	4	4	4	4	2	1	4	4	4	4	1	1	4	2	2	1	1	4	4	1	1
3	4	1	3	1	4	3	4	1	1	4	4	4	1	1	4	4	4	4	1	1	2	3	4	1	1	1	4	1	1	1	1	4	4	1	2
2	3	3	2	1	4	4	4	2	3	4	4	4	2	2	4	4	2	3	2	4	4	4	4	3	2	2	3	4	3	2	2	3	3	1	3
4	4	3	4	3	4	3	4	1	2	4	4	4	1	1	4	3	4	4	2	2	4	3	4	3	1	4	4	2	1	1	1	3	4	2	2
2	1	4	1	1	1	2	2	4	2	3	2	1	2	4	3	2	4	4	2	2	4	4	4	4	1	2	1	2	4	4	1	3	2	4	3
4	4	3	1	1	4	3	3	1	1	4	2	4	2	1	4	2	4	3	1	1	4	2	3	4	1	1	4	1	2	2	1	4	2	1	2
4	4	3	3	4	4	4	4	2	2	4	2	4	2	4	4	2	4	4	1	2	3	4	2	4	2	1	4	2	3	1	2	4	2	1	4
2	2	1	2	2	2	3	2	1	1	3	3	2	3	2	4	3	2	2	4	2	4	3	2	4	3	1	2	3	1	1	1	3	2	1	4
4	4	4	2	1	4	1	4	1	1	4	4	4	1	1	4	1	4	3	1	1	4	4	1	3	1	1	4	3	1	1	1	4	4	1	1
3	2	3	2	1	4	4	3	2	1	4	3	2	1	3	4	2	3	4	2	3	2	3	2	4	2	1	2	3	4	2	2	3	2	1	3
3	4	3	4	3	4	4	3	1	3	4	4	3	3	3	4	4	4	3	1	3	3	4	3	1	1	1	4	3	2	1	1	3	4	3	2
2	3	1	2	1	4	2	3	1	1	4	3	2	1	1	3	1	4	3	2	1	2	2	2	2	1	1	3	2	1	1	1	3	2	2	3
2	3	1	2	1	4	2	3	1	1	4	3	2	1	1	3	1	4	3	2	1	2	2	2	2	1	1	3	2	1	1	1	3	2	2	3
3	3	2	2	1	4	3	3	1	1	3	3	2	1	2	4	3	4	4	2	4	3	4	4	2	2	1	3	4	2	1	2	3	1	2	3
4	4	3	2	1	3	4	4	3	3	4	4	3	3	4	4	4	4	4	1	4	4	4	2	3	2	1	4	3	4	2	1	4	4	3	4
4	4	4	1	1	4	2	4	1	1	4	4	4	1	1	4	4	4	4	1	1	4	4	1	4	1	1	4	4	4	1	1	4	4	1	1
3	4	2	1	4	3	2	3	2	4	3	4	2	1	2	3	4	4	3	2	3	3	4	2	1	1	4	3	2	3	1	1	3	2	3	1
3	4	3	2	2	4	3	4	1	1	4	3	4	1	2	4	3	4	4	2	3	3	3	4	3	1	2	4	2	3	4	1	3	4	3	1
4	4	4	4	4	4	4	4	3	4	4	4	3	2	4	4	3	4	4	3	4	4	3	3	2	2	4	4	3	2	3	4	3	4	3	4
1	4	4	1	1	4	1	4	4	4	4	4	4	3	2	4	1	1	4	1	1	4	4	4	1	1	1	4	3	2	1	1	4	4	4	1
3	3	2	2	3	1	1	2	2	1	1	1	3	2	1	4	2	2	2	3	2	2	3	1	3	1	3	2	3	2	1	2	3	3	2	3
4	4	4	4	1	4	4	4	1	1	4	4	4	1	1	4	4	4	4	1	1	4	4	1	1	1	4	4	4	1	1	1	4	4	1	4
4	4	4	3	1	4	1	3	1	1	4	4	4	1	2	4	4	4	3	1	1	4	4	1	1	2	1	4	4	1	1	1	4	4	4	1
3	4	2	2	2	3	1	3	2	1	3	2	2	1	2	4	2	3	2	2	1	3	4	3	3	1	1	3	3	2	1	1	4	4	2	2
2	3	3	2	1	3	3	2	1	1	4	2	3	1	4	3	4	3	4	2	4	3	2	1	2	1	1	2	1	1	1	1	3	3	1	2
2	2	3	3	3	3	3	3	3	3	3	3	3	3	3	3	3	3	4	2	2	3	2	3	1	2	2	3	2	2	1	1	2	2	2	2
3	4	4	1	1	4	4	4	1	1	4	4	4	1	1	3	4	4	4	1	1	4	4	1	3	2	1	4	4	1	1	1	4	4	4	4
3	3	3	2	4	3	2	3	2	1	3	4	4	1	3	4	4	3	2	2	1	4	2	3	2	1	1	4	3	4	1	1	4	4	4	3
4	4	4	1	3	4	4	4	1	1	4	4	4	1	1	4	4	4	1	4	1	1	4	4	2	3	1	4	1	2	1	2	4	1	3	4
4	4	3	2	1	3	4	4	1	4	4	3	4	1	2	3	4	3	3	4	1	4	4	2	1	4	1	4	4	2	2	3	3	3	1	2
3	3	3	4	1	4	2	4	1	1	4	2	4	1	1	4	3	4	2	1	1	4	2	4	1	1	1	4	2	3	1	1	4	4	1	2
3	3	4	4	1	3	4	4	1	1	4	3	4	1	1	4	3	4	3	2	1	3	3	2	2	3	1	4	3	2	2	2	4	4	2	4
2	4	4	1	2	2	4	4	1	1	4	3	3	1	1	4	4	3	4	1	4	4	4	1	1	1	1	4	2	2	1	1	4	4	2	4
3	4	4	1	1	4	2	4	1	1	3	4	4	1	1	4	4	4	4	1	2	4	4	4	1	1	1	4	1	1	1	1	3	4	1	2
2	2	1	2	1	4	2	4	4	1	4	1	4	1	1	4	1	1	2	1	1	4	1	4	2	1	1	4	1	4	1	1	4	4	1	1
2	4	3	1	1	4	3	3	1	1	4	3	3	1	1	4	3	3	4	1	1	2	4	1	2	1	1	4	4	4	1	4	4	4	1	3
3	4	2	2	2	4	2	3	1	1	3	2	2	1	2	3	4	3	2	2	1	2	3	1	1	1	1	2	2	1	1	1	3	4	1	2
4	4	4	4	2	4	4	4	2	2	4	4	4	1	2	4	3	4	4	2	2	3	4	4	2	1	1	4	2	2	1	1	4	4	4	2
4	4	4	1	4	4	4	4	1	1	4	4	4	1	2	4	2	4	4	1	2	4	4	4	4	1	1	4	4	3	1	1	4	4	1	2
3	3	3	3	3	3	4	3	3	4	3	3	3	3	3	3	3	3	3	3	3	3	3	3	3	3	3	3	3	3	3	3	3	3	3	3
4	4	4	4	1	4	4	4	4	1	4	4	4	1	1	4	4	4	1	1	1	4	2	4	1	1	2	4	3	1	1	2	4	4	1	2
4	3	3	3	2	4	3	4	1	1	4	3	3	1	1	4	3	4	2	1	2	3	2	1	1	1	3	4	2	2	1	1	4	4	2	1
3	4	2	3	3	2	3	4	1	3	3	3	2	2	2	4	3	4	3	2	3	3	2	2	4	2	2	3	3	2	1	2	3	2	3	3
4	4	4	1	2	4	4	4	1	4	4	4	4	1	4	4	1	4	4	1	4	4	4	4	4	1	1	4	4	4	1	1	4	4	1	1
3	3	2	1	3	4	1	3	1	3	4	2	3	1	1	3	3	4	2	2	1	4	3	4	1	1	1	4	2	1	1	1	3	4	4	1
4	4	3	3	2	3	3	4	1	2	4	3	4	1	2	4	3	4	3	2	2	4	3	3	3	2	1	4	2	3	2	2	3	4	2	3
4	4	3	3	2	3	3	4	1	2	4	3	4	1	2	4	3	4	3	2	2	4	3	3	3	2	1	4	2	3	2	2	3	4	2	3
3	3	3	3	3	3	3	3	3	3	3	3	3	3	3	3	3	3	3	3	3	3	3	3	3	2	2	3	2	3	3	1	4	4	4	1
4	4	4	4	2	4	4	4	4	2	4	4	4	1	2	4	3	4	3	1	2	4	4	3	1	1	1	4	2	2	1	1	4	4	2	4
3	3	3	1	1	4	2	2	1	1	3	3	4	1	2	3	3	4	4	1	1	4	3	4	3	1	1	4	2	3	1	1	4	2	2	3
4	3	3	3	1	4	4	4	4	1	4	1	4	2	1	4	1	4	4	1	1	4	2	3	4	1	1	4	2	2	1	1	4	2	1	2
4	4	3	4	2	4	3	3	2	2	4	4	4	2	2	4	4	4	4	4	3	4	4	2	2	2	2	4	3	2	2	2	2	4	2	4
4	4	4	1	1	1	1	1	1	2	2	2	2	2	2	3	2	2	2	2	2	2	2	2	2	2	2	3	1	1	1	1	1	1	1	1
3	3	2	1	3	4	4	3	1	3	4	3	3	1	1	4	3	3	3	2	1	3	3	1	2	2	1	4	3	1	1	3	4	4	3	3
4	4	3	2	2	3	2	3	3	2	3	2	3	2	2	3	3	3	3	2	2	3	3	3	2	3	2	3	2	2	2	2	4	3	2	2
4	3	4	2	1	4	3	3	2	2	4	4	4	2	2	4	3	4	3	4	1	3	3	3	2	2	1	4	3	2	1	1	4	4	2	3
3	3	3	1	1	4	2	3	1	2	3	1	3	1	1	3	4	2	3	1	2	3	2	1	4	1	1	3	1	3	3	1	4	3	2	1
3	3	2	2	2	3	3	3	1	1	3	3	3	2	2	4	3	4	2	2	2	3	3	1	2	2	1	4	4	2	1	1	3	3	1	3
3	3	4	2	1	3	4	3	2	1	4	4	4	1	2	4	2	4	4	2	1	4	4	1	3	1	1	4	2	2	1	2	2	4	2	2
3	3	2	4	1	3	3	2	1	1	4	3	2	1	1	4	2	4	4	2	2	2	2	3	2	1	1	3	4	2	1	3	2	2	1	2
4	4	4	1	1	4	4	4	1	1	4	4	4	4	1	4	4	4	1	1	1	4	4	4	1	1	1	4	4	1	1	1	4	4	1	1
2	3	3	2	1	3	3	2	1	1	4	2	3	1	4	3	4	3	4	2	4	3	2	1	2	1	1	2	1	1	1	1	3	3	1	2
2	3	2	1	1	3	2	3	1	1	4	3	3	1	1	4	3	4	2	2	1	4	4	4	2	2	3	4	3	2	1	1	3	3	2	1
4	4	1	4	1	1	3	3	3	3	3	1	1	4	1	1	4	4	4	1	4	4	4	4	4	1	1	4	3	4	4	1	4	1	4	1
4	4	4	4	4	4	4	4	4	4	4	4	4	4	4	4	4	4	4	2	2	4	4	4	4	4	4	4	4	4	4	4	4	4	4	4
3	3	3	3	2	3	2	3	1	1	4	2	3	1	1	3	2	3	2	1	1	2	1	3	4	2	1	3	2	4	1	1	1	2	3	1
3	4	3	1	1	4	3	4	1	1	4	3	4	1	1	4	3	4	2	1	1	4	3	2	2	1	1	4	1	1	1	1	4	4	1	3
2	4	4	1	1	3	3	4	1	1	4	2	4	1	1	4	4	4	2	1	1	4	3	4	1	1	1	4	3	3	1	1	4	4	1	3
4	4	3	4	1	4	2	4	1	2	4	3	3	1	2	4	2	2	2	1	2	4	2	2	3	1	1	3	4	3	1	1	3	2	3	2
3	4	3	4	1	4	2	3	2	1	3	4	4	1	3	3	3	4	4	2	2	3	2	1	2	2	1	2	3	2	1	1	3	3	1	2
1	4	2	4	1	4	1	3	1	1	4	3	3	1	2	4	2	4	3	1	1	4	2	3	2	1	4	4	3	2	1	1	3	4	1	1
3	2	4	1	1	4	1	4	1	1	3	1	4	1	1	4	1	4	2	1	1	3	1	4	4	1	1	4	1	1	1	1	4	1	1	1
3	4	3	2	3	3	3	3	3	4	4	3	3	3	4	4	2	2	3	2	4	4	3	3	3	3	3	3	4	4	2	2	3	4	3	3
2	4	4	3	1	4	4	4	1	1	4	4	3	2	2	4	4	4	4	1	2	3	1	2	3	1	1	4	3	1	1	1	4	4	2	1
4	4	4	1	1	4	2	4	1	1	4	4	4	1	1	4	3	4	2	1	1	4	4	4	2	1	1	4	2	1	1	1	4	4	1	1
1	3	3	2	1	4	3	3	1	4	3	4	4	1	1	4	1	1	4	1	4	4	4	4	4	1	1	4	1	1	1	1	4	4	3	1
2	1	4	3	3	4	2	4	1	3	4	2	4	1	1	4	3	4	4	1	2	3	3	4	1	1	4	3	2	2	2	1	4	2	3	3
2	3	4	3	1	4	2	4	1	1	4	2	4	1	3	4	2	4	4	2	1	4	1	1	2	1	1	4	1	1	1	1	4	4	1	1
4	4	1	2	1	4	3	2	1	1	3	4	4	3	2	4	4	3	3	2	1	4	3	1	2	1	1	4	2	1	1	1	4	4	2	1
4	4	3	2	1	4	1	4	1	1	4	2	4	1	2	4	3	3	1	1	1	4	2	2	1	3	4	4	2	1	1	1	4	3	1	1
4	2	3	3	4	4	2	3	1	1	4	2	3	1	2	4	2	4	4	2	1	4	2	4	3	2	1	4	2	2	1	2	4	2	1	1
4	4	4	1	4	4	4	4	1	4	4	3	4	1	1	4	3	4	3	1	3	4	4	2	1	1	1	4	3	2	1	1	2	4	1	4
4	3	2	2	1	2	1	1	2	2	3	4	2	2	3	3	4	3	2	3	2	4	3	2	3	1	1	2	1	2	2	4	4	4	2	3
3	4	2	1	4	3	2	3	2	4	3	4	2	1	2	3	4	4	3	2	3	3	4	2	1	1	4	3	2	3	1	1	3	2	3	1
4	3	4	1	1	4	4	4	1	3	4	4	2	1	1	4	4	2	3	1	1	4	3	1	1	1	1	4	3	1	1	1	4	4	4	1
1	2	1	1	1	4	1	2	1	1	4	2	2	1	1	4	2	1	3	1	1	4	4	1	1	1	1	1	1	1	1	1	4	1	1	1
3	3	2	2	1	2	2	2	1	2	4	2	2	1	1	4	2	4	4	1	1	4	4	1	2	1	4	4	1	1	1	1	4	4	1	2
4	3	3	3	3	4	2	4	1	2	4	4	4	1	2	4	3	4	3	2	2	3	3	2	2	2	1	4	2	2	1	2	4	4	2	3
4	3	4	2	1	4	4	4	2	1	4	1	4	1	3	4	2	4	2	2	1	4	1	1	2	1	1	4	1	1	1	1	4	3	1	1
3	3	3	2	1	4	2	4	1	1	4	3	4	1	1	4	4	4	4	2	2	2	4	1	3	1	1	4	3	3	1	1	4	4	2	3
2	3	4	3	1	4	2	4	4	1	4	3	3	1	1	4	4	4	3	2	1	2	3	2	1	2	1	3	2	1	1	1	4	3	1	2
1	4	4	1	1	4	1	4	4	4	4	4	4	3	2	4	1	1	4	1	1	4	4	4	1	1	1	4	3	2	1	1	4	4	4	1
3	4	3	4	1	4	1	3	2	1	2	4	4	2	2	3	3	3	4	2	2	3	4	4	2	2	2	4	2	3	2	2	3	4	4	4
3	4	4	2	2	4	4	4	1	1	4	4	4	1	4	4	4	4	3	1	1	4	4	3	1	1	1	4	3	1	1	1	4	4	1	3
4	4	4	4	2	3	1	4	1	1	4	2	4	1	1	4	3	4	4	1	1	4	2	4	1	2	1	4	3	2	1	2	4	4	1	2
4	4	3	2	1	4	1	4	1	1	4	2	4	1	2	4	3	3	1	1	1	4	2	2	1	3	4	4	2	1	1	1	4	3	1	1
4	4	4	3	3	3	2	3	2	1	3	3	4	1	1	4	4	4	4	2	2	3	3	4	2	2	2	4	2	2	1	1	3	3	1	4
4	4	4	1	1	4	3	3	2	4	3	3	4	1	1	4	4	4	3	3	2	4	4	4	1	1	1	4	3	1	1	2	3	4	4	4
4	4	1	1	4	3	3	2	1	4	4	3	4	4	3	4	2	4	3	4	2	4	2	4	1	2	1	4	4	1	2	1	4	4	4	4
2	4	3	1	1	4	1	4	1	2	4	2	4	1	1	4	3	4	3	2	1	3	2	2	1	2	1	4	2	2	1	2	4	4	1	3
4	3	4	3	3	3	3	3	3	4	3	1	3	2	2	2	1	3	2	1	4	4	4	4	4	3	4	4	4	4	2	1	1	1	4	4
4	4	4	3	1	4	1	3	1	1	4	4	4	1	2	4	4	4	3	1	1	4	4	1	1	2	1	4	4	1	1	1	4	4	4	1
4	4	4	4	1	4	4	4	1	1	4	4	4	1	1	4	4	4	4	1	1	4	4	1	1	1	4	4	4	1	1	1	4	4	1	4
1	2	4	1	1	4	1	4	1	1	4	1	4	1	1	4	3	4	2	2	1	4	2	4	1	1	1	4	1	1	1	1	4	4	2	1
4	4	3	1	1	4	4	4	1	1	4	4	4	1	1	4	4	4	4	2	1	4	4	4	1	1	1	4	4	4	1	1	4	4	4	3
3	4	3	4	2	4	2	3	1	1	4	3	3	1	2	4	4	4	4	1	2	4	3	1	2	2	1	4	3	2	1	1	4	3	2	3
3	3	2	1	3	4	4	4	1	1	4	4	4	1	2	4	4	4	4	3	2	3	4	4	3	2	4	4	3	2	1	2	4	2	1	3
3	3	4	4	1	4	2	4	2	1	4	4	4	1	2	4	4	4	2	3	2	4	4	2	2	2	1	3	2	1	1	1	4	4	2	3
3	3	4	4	1	3	4	4	1	1	4	3	4	1	1	4	3	4	3	2	1	3	3	2	2	3	1	4	3	2	2	2	4	4	2	4
4	3	3	4	1	3	2	4	1	1	4	4	4	4	1	3	3	4	3	1	1	4	3	1	1	1	1	2	3	2	1	1	4	3	1	2
1	1	1	1	1	1	1	4	2	2	2	4	4	4	2	4	4	4	4	4	3	4	4	4	2	2	1	1	2	3	2	3	3	3	2	3
2	4	3	4	1	3	4	4	1	1	4	4	4	1	1	4	3	4	2	1	1	4	4	4	1	1	1	4	1	4	1	1	4	4	1	4
3	3	3	3	1	3	2	3	2	1	3	2	3	2	2	3	3	3	3	2	2	3	2	2	1	1	1	3	2	2	2	2	3	3	3	3
3	3	3	2	1	4	2	4	1	1	4	3	4	1	1	4	4	4	4	2	2	2	4	1	3	1	1	4	3	3	1	1	4	4	2	3
3	4	3	4	1	4	4	4	1	1	4	4	4	4	1	4	3	4	4	1	1	3	4	3	1	1	1	4	3	1	1	2	4	4	1	3
4	2	3	2	3	2	3	3	2	2	3	3	2	3	3	2	3	3	2	2	3	3	2	3	3	2	2	3	3	2	3	3	3	3	3	3
4	4	4	2	1	4	1	4	1	1	4	4	4	1	1	4	1	4	3	1	1	4	4	1	3	1	1	4	3	1	1	1	4	4	1	1
3	3	4	2	2	3	3	3	1	2	3	3	4	1	2	3	2	3	3	2	3	2	3	2	2	2	2	3	3	2	2	1	3	2	1	3
4	3	3	2	1	3	2	3	1	1	4	3	3	1	2	4	3	3	3	1	2	3	3	3	2	2	1	3	3	2	2	1	3	3	2	1
4	4	4	1	4	4	4	4	1	2	4	4	3	1	1	4	4	4	4	1	4	4	4	1	1	1	4	4	2	2	1	2	4	4	3	4
1	4	4	1	1	4	3	4	1	1	4	4	4	1	1	4	3	4	4	1	1	4	2	4	1	1	1	4	2	1	1	1	4	3	1	1
2	4	2	2	1	2	3	3	2	3	2	4	4	2	4	3	2	3	3	2	3	4	4	4	3	1	1	3	3	4	2	2	4	3	3	2
4	4	4	4	3	4	3	4	3	2	4	4	4	1	2	4	3	4	2	1	1	4	4	3	1	1	1	4	4	1	2	1	4	4	1	1
4	3	4	3	1	4	4	4	1	2	4	4	4	2	3	4	3	4	3	2	3	4	4	4	1	2	2	4	4	3	2	1	4	4	1	3
3	4	3	2	1	4	3	4	1	1	4	3	4	1	1	4	2	3	4	2	2	3	4	4	3	1	1	4	3	3	1	1	4	3	1	2
3	4	2	1	2	3	3	4	1	1	4	4	4	2	1	4	2	2	3	2	1	3	3	2	3	2	3	4	4	4	3	2	3	3	1	2
4	4	4	4	1	4	2	4	1	1	4	4	4	1	1	4	4	4	2	2	1	4	4	4	1	1	1	4	3	1	1	1	4	4	2	4
4	4	4	4	4	4	4	4	3	4	4	4	3	2	4	4	3	4	4	3	4	4	3	3	2	2	4	4	3	2	3	4	3	4	3	4
4	4	3	4	1	4	1	4	1	1	4	4	4	1	1	4	1	4	4	1	1	4	2	4	1	4	1	4	2	1	1	1	4	4	4	1
1	4	4	2	1	4	3	3	1	1	4	4	4	1	1	4	3	4	3	3	1	4	4	2	3	2	1	4	2	2	1	1	3	4	3	1
2	3	4	3	1	4	2	4	2	1	4	3	4	2	2	4	2	3	2	2	2	4	2	2	2	2	2	3	2	2	2	1	2	2	2	1
1	3	4	1	2	4	4	4	4	4	4	4	4	1	1	4	4	4	4	1	1	4	4	4	1	4	1	4	4	1	1	1	4	4	1	4
4	4	4	4	4	4	4	4	4	4	4	4	4	4	4	4	4	4	4	4	4	4	4	4	4	4	4	4	4	4	4	4	4	4	4	4
4	4	3	2	1	4	3	3	1	2	4	4	3	1	3	4	3	4	3	1	3	3	3	3	2	1	2	4	2	2	1	1	3	4	1	2
4	4	3	1	1	4	3	4	1	1	4	4	4	1	1	4	4	4	4	1	1	4	3	4	4	1	1	4	1	2	1	1	4	4	1	2
4	3	4	2	4	3	2	3	2	3	4	2	3	2	1	4	4	3	2	1	2	3	1	3	2	3	1	4	3	2	2	1	4	2	1	3
3	3	2	2	1	3	2	3	2	2	3	3	3	1	2	4	2	4	3	2	1	3	3	3	2	2	1	3	1	2	1	2	2	3	2	2
4	4	2	3	2	3	2	1	1	3	3	2	4	1	4	4	3	2	4	4	4	4	4	4	2	2	4	4	4	4	1	4	4	4	3	3
3	3	4	2	1	3	3	3	1	1	3	2	3	1	1	4	4	4	2	2	1	4	4	4	1	1	1	4	2	1	1	1	4	4	1	2
3	3	3	2	1	4	3	3	1	1	3	3	4	1	2	4	2	4	3	2	2	4	3	3	2	2	1	4	1	1	1	1	4	3	2	1
4	3	2	2	2	2	2	3	2	1	3	4	3	1	1	4	4	3	2	2	4	4	4	2	2	2	1	3	2	2	2	1	4	4	2	4
2	4	4	4	1	4	2	4	1	1	4	2	4	1	1	4	4	4	3	1	2	4	4	4	4	1	1	4	4	2	1	2	4	4	1	1
4	4	4	2	4	4	3	4	1	4	4	4	4	1	1	4	4	4	1	4	1	4	4	1	1	1	4	4	4	1	1	4	4	4	1	1
3	3	4	1	2	4	3	4	1	3	4	3	4	1	1	4	2	3	3	2	2	3	3	2	2	1	2	3	3	2	1	1	3	3	1	3
4	4	4	4	1	4	4	4	1	1	4	4	4	1	1	4	4	4	4	1	1	4	4	4	1	1	1	4	4	4	1	1	4	4	1	4
4	3	3	3	2	4	3	4	1	1	4	3	3	1	1	4	3	4	2	1	2	3	2	1	1	1	3	4	2	2	1	1	4	4	2	1
1	4	1	1	1	4	1	4	1	1	4	3	4	1	4	4	4	4	4	1	1	4	4	1	1	1	1	4	4	3	1	1	4	4	4	4
3	4	4	4	2	2	3	3	4	4	3	4	3	3	3	4	4	2	3	3	3	3	4	4	3	1	1	3	3	3	3	4	4	4	2	2
3	3	4	2	1	3	1	3	1	1	4	4	4	1	1	4	3	4	4	2	1	4	3	1	1	1	1	4	4	1	1	1	3	4	1	1
2	3	2	1	1	4	2	4	1	1	3	4	4	1	1	4	4	4	1	4	1	3	4	1	3	1	1	4	1	2	1	1	4	1	2	1
2	4	3	2	4	4	3	4	1	1	4	4	3	1	4	4	1	4	4	4	4	2	4	4	4	4	4	4	4	3	1	3	4	1	3	4
3	4	1	3	1	3	2	3	1	1	3	3	4	1	1	3	2	4	4	2	1	3	2	1	2	1	1	3	2	2	1	1	4	2	2	2
4	4	3	4	1	3	3	3	1	1	4	4	3	3	2	4	3	3	2	2	1	3	4	4	3	1	3	3	4	2	1	1	4	4	1	1
4	3	4	1	1	4	2	4	1	2	4	3	3	1	2	4	3	4	4	2	2	3	3	3	4	1	2	4	2	3	1	1	4	4	2	4
2	4	1	2	3	4	4	4	4	4	4	4	3	1	2	3	4	4	4	4	4	3	4	2	4	4	4	3	4	3	3	3	4	2	4	4
3	3	2	2	2	2	3	2	1	2	3	4	3	2	3	3	4	3	3	2	2	2	4	3	2	2	1	3	3	3	2	2	3	4	2	3
2	4	4	4	1	4	4	4	1	2	4	2	4	1	2	4	3	4	2	2	2	3	4	3	2	2	1	4	1	2	1	2	4	4	2	4
4	4	4	1	2	4	3	3	1	1	4	2	4	1	1	4	2	4	4	1	1	3	4	2	3	1	1	4	1	1	1	1	4	3	1	1
4	4	1	3	1	4	1	3	1	1	3	4	3	2	1	4	1	1	4	1	1	3	3	3	1	1	1	4	3	4	1	1	3	4	3	1
4	3	3	2	2	3	3	4	2	2	3	3	3	1	2	4	3	3	1	2	1	3	2	1	2	1	1	4	2	1	1	1	4	4	1	2
3	4	4	4	1	4	3	4	1	1	4	4	4	1	1	4	3	4	4	2	1	4	3	1	1	1	1	4	4	3	1	1	4	4	1	4
3	2	3	1	1	4	1	3	4	1	3	2	3	1	1	4	1	3	4	2	1	2	2	2	2	2	1	3	3	2	1	2	3	1	2	2
4	4	4	4	3	4	3	4	3	2	4	4	4	1	2	4	3	4	2	1	1	4	4	3	1	1	1	4	4	1	2	1	4	4	1	1
2	3	4	3	1	4	2	4	4	1	4	3	3	1	1	4	4	4	3	2	1	2	3	2	1	2	1	3	2	1	1	1	4	3	1	2
4	4	3	4	1	4	4	4	1	4	4	3	4	2	1	4	4	4	4	2	3	4	4	4	1	1	1	4	4	2	1	1	4	4	1	2
4	3	2	1	1	3	3	4	1	1	3	4	3	1	2	4	4	3	2	2	1	3	3	2	3	1	1	4	2	2	1	1	2	4	2	1
4	4	4	4	1	4	3	3	1	1	4	4	4	2	1	4	3	4	1	1	1	4	4	4	2	1	3	4	3	3	1	2	4	4	4	3
2	4	3	4	2	4	1	4	1	4	4	3	4	1	2	4	4	4	3	1	3	3	4	4	1	1	2	4	2	2	1	1	3	4	3	2
3	4	4	1	1	4	2	3	1	1	3	2	4	1	1	4	4	4	4	1	1	4	2	1	1	1	1	4	2	1	1	1	1	4	1	1
1	2	4	4	4	2	3	1	1	4	1	1	4	1	1	4	1	4	4	3	1	1	1	4	4	1	1	1	1	2	1	1	3	1	1	1
4	4	4	2	2	4	2	4	1	1	4	2	4	1	1	4	3	4	2	2	2	4	4	1	1	1	1	4	2	2	1	1	3	4	2	1
3	4	4	2	2	4	4	4	1	1	4	4	4	1	4	4	4	4	3	1	1	4	4	3	1	1	1	4	3	1	1	1	4	4	1	3
1	1	2	1	1	4	1	4	1	4	4	1	4	1	1	4	1	3	4	1	1	1	2	4	3	4	4	4	2	3	2	1	4	1	1	1
2	2	3	4	1	4	4	4	3	1	4	4	4	1	3	4	4	3	2	3	4	3	2	1	1	1	1	4	1	1	3	2	3	2	4	3
4	2	3	4	4	2	3	2	4	3	4	4	3	3	4	4	3	1	4	3	3	2	2	3	4	3	1	4	3	4	2	3	3	3	3	4
4	4	3	3	2	3	3	3	1	1	3	3	3	1	2	4	2	3	4	3	2	4	2	3	4	1	2	3	3	2	1	1	3	3	2	1
4	4	4	4	3	4	4	4	4	4	4	4	4	2	2	4	4	4	2	4	1	4	3	1	2	3	1	4	2	2	2	2	4	4	1	4
3	2	3	1	1	4	2	4	1	1	4	2	4	1	1	4	4	2	1	2	1	4	2	2	3	2	1	1	1	1	1	1	4	4	1	3
3	2	2	3	2	4	4	4	1	2	4	2	4	3	2	4	4	4	4	3	4	1	4	4	3	1	4	4	4	4	1	4	4	4	1	1
4	4	4	1	4	4	2	3	3	4	4	3	4	1	4	4	1	4	2	4	1	3	4	4	1	3	3	4	4	1	3	4	4	4	1	3
1	4	4	1	4	4	4	4	1	1	4	4	4	1	1	1	4	4	4	1	4	4	4	4	1	1	4	4	4	4	1	1	4	4	4	1
4	4	4	3	3	4	3	4	1	3	4	4	4	1	3	4	4	4	4	2	1	4	4	4	1	1	1	4	4	1	1	4	4	4	1	4
3	4	2	3	1	4	3	4	1	2	4	3	4	1	3	4	4	4	3	2	2	2	3	4	2	1	2	4	2	2	1	1	4	4	2	2
4	4	4	3	2	4	2	4	1	2	4	4	4	1	1	4	3	4	4	1	1	3	4	1	1	2	1	4	2	1	1	1	3	4	1	2
2	4	1	2	3	4	4	4	4	4	4	4	3	1	2	3	4	4	4	4	4	3	4	2	4	4	4	3	4	3	3	3	4	2	4	4
4	4	4	1	1	4	3	4	1	2	4	4	4	1	1	4	4	4	4	1	4	4	3	4	2	1	1	4	1	2	1	1	4	4	1	1
3	4	2	1	2	3	1	1	2	3	4	4	4	3	2	3	4	2	3	4	4	4	4	3	2	3	4	4	3	4	3	2	2	1	2	1
4	3	3	1	1	3	3	4	1	1	4	2	4	1	1	4	3	4	3	2	1	4	3	3	1	1	1	4	4	1	1	1	4	4	2	1
2	4	3	2	1	4	3	3	2	1	4	4	4	2	2	4	4	4	4	3	3	4	4	4	3	3	2	3	4	4	3	2	3	4	4	4
3	2	3	4	1	4	1	3	1	3	4	4	2	1	1	4	4	4	4	2	3	1	4	4	4	1	4	3	4	4	4	3	3	2	4	4
3	4	3	2	1	4	3	4	1	1	3	2	4	2	1	4	3	3	2	2	2	4	3	3	3	1	2	4	3	2	1	2	3	3	2	2
2	3	4	3	1	4	3	4	1	1	4	4	4	1	1	4	3	4	3	1	1	4	4	1	1	1	1	4	2	1	1	1	2	3	2	1
3	3	2	3	2	3	2	3	2	4	2	2	2	2	2	3	4	2	3	4	2	2	4	2	1	2	1	3	4	2	2	3	3	1	2	4
2	2	3	2	3	3	2	3	1	2	3	2	2	2	2	3	2	3	2	2	2	2	3	3	2	2	1	3	3	2	2	3	2	2	2	2
4	4	4	1	1	4	4	4	1	1	4	4	4	4	1	4	4	4	1	1	1	4	4	4	1	1	1	4	4	1	1	1	4	4	1	1
3	3	2	3	4	4	3	4	2	3	3	2	3	1	3	3	1	3	2	3	4	3	4	4	4	2	2	3	1	4	1	1	4	1	1	4
4	4	4	4	2	4	1	4	1	1	4	3	4	1	1	4	3	4	4	1	1	3	3	4	1	1	1	4	1	2	1	1	4	4	1	3
3	3	1	1	2	4	2	2	1	2	4	1	2	1	3	4	2	4	3	1	3	4	2	2	1	1	4	4	2	2	1	1	3	3	2	1
4	3	2	2	3	3	2	2	3	3	2	3	2	4	2	3	3	3	2	3	2	1	2	2	3	2	3	2	3	2	3	2	3	2	3	2
2	3	3	1	1	4	3	3	3	1	4	4	4	1	1	4	3	3	3	2	2	4	1	2	1	2	1	4	2	2	1	1	4	4	4	4
4	4	4	4	4	4	4	4	1	2	4	4	4	1	1	4	4	4	4	4	2	2	4	4	1	4	1	4	4	1	1	1	4	4	1	2
3	4	4	4	1	4	3	4	1	1	4	4	4	1	2	4	3	4	4	1	1	3	4	1	1	1	1	4	1	1	1	1	3	4	4	2
2	2	4	4	3	4	3	4	2	2	3	2	4	2	2	3	2	4	4	2	4	3	4	4	2	1	1	4	2	4	1	1	2	2	2	1
4	4	3	2	2	3	2	3	1	2	3	3	3	2	1	2	3	2	4	4	2	1	4	3	4	3	2	1	4	2	4	3	1	3	4	4
4	4	4	4	4	3	4	4	4	2	4	4	4	4	3	4	3	3	3	2	3	3	4	3	4	2	2	3	3	4	3	2	3	3	3	4
2	2	2	2	1	4	2	3	3	3	3	3	2	2	3	3	1	2	1	3	4	3	2	3	4	2	2	3	3	4	2	2	4	3	2	3
3	4	2	2	3	4	3	4	1	2	4	4	4	1	2	4	4	3	3	3	1	4	4	3	2	2	2	4	4	3	2	4	4	4	1	2
4	4	4	4	4	4	3	3	4	4	4	4	3	3	1	3	3	4	4	2	1	4	4	4	1	1	1	4	3	4	1	1	4	4	4	1
4	4	4	3	3	4	4	4	1	3	4	4	4	1	1	4	3	4	3	1	1	4	4	3	1	1	1	4	3	1	1	1	4	4	2	1
4	3	3	2	2	3	3	2	2	1	4	4	4	2	2	4	3	3	2	2	2	3	3	4	2	2	2	4	2	2	2	1	3	3	3	2
4	4	4	4	4	4	4	4	4	4	4	4	4	4	4	4	4	4	4	4	1	4	4	4	4	4	4	4	4	4	4	4	4	4	4	4
3	3	4	1	2	4	4	4	1	2	3	2	4	1	2	4	2	3	4	2	3	4	4	4	4	2	3	4	4	4	1	2	3	3	1	1
1	4	2	1	1	4	4	4	1	1	4	4	4	1	1	4	2	4	4	1	4	4	4	1	4	1	1	4	4	4	1	1	4	4	2	1
3	3	3	4	1	3	4	4	3	2	4	2	3	2	1	4	3	3	3	1	1	4	3	2	2	2	1	4	2	3	1	1	4	3	1	2
3	3	4	4	1	4	2	4	2	1	4	4	4	1	2	4	4	4	2	3	2	4	4	2	2	2	1	3	2	1	1	1	4	4	2	3
4	4	4	4	1	4	1	4	4	1	4	1	4	1	1	4	1	4	1	2	1	2	2	2	2	2	1	2	1	1	1	1	1	1	2	1
3	4	1	3	1	3	2	3	1	1	3	3	4	1	1	3	2	4	4	2	1	3	2	1	2	1	1	3	2	2	1	1	4	2	2	2
3	4	3	4	2	4	2	3	1	1	4	3	3	1	2	4	4	4	4	1	2	4	3	1	2	2	1	4	3	2	1	1	4	3	2	3
3	3	2	2	2	3	1	3	2	1	3	3	4	3	3	3	3	3	2	2	1	3	3	2	3	2	2	3	3	3	3	3	2	2	3	4
3	4	3	2	1	4	2	4	1	1	3	4	3	2	3	4	4	3	2	2	2	3	4	4	2	2	2	4	4	2	2	4	3	4	2	4
3	4	4	4	1	4	3	4	1	1	4	4	4	1	2	4	3	4	4	1	1	3	4	1	1	1	1	4	1	1	1	1	3	4	4	2
4	4	4	4	4	4	3	4	1	2	4	2	4	1	2	4	1	4	3	4	1	2	4	4	4	1	1	4	4	2	1	1	1	4	1	4
3	4	4	4	1	4	4	4	1	1	4	4	4	1	1	4	3	4	4	1	2	4	4	4	2	2	1	4	1	4	1	1	4	4	2	2
4	4	4	3	1	4	3	4	4	1	4	4	4	1	1	4	2	4	4	1	1	4	4	3	4	1	1	4	1	4	1	1	4	3	1	4
4	3	2	2	1	2	2	2	1	2	3	2	2	1	1	3	2	3	2	2	1	3	3	2	2	3	1	3	1	1	1	2	4	3	1	2
4	4	4	1	3	3	2	4	1	2	3	2	4	1	2	4	1	4	2	2	4	3	2	2	1	1	2	4	1	1	1	1	3	2	2	4
3	4	3	2	1	4	3	4	1	3	4	4	4	1	2	4	4	4	1	2	3	2	4	4	1	2	2	4	3	2	1	1	4	4	2	4
3	4	3	2	1	4	3	4	1	3	4	4	4	1	2	4	4	4	1	2	3	2	4	4	1	2	2	4	3	2	1	1	4	4	2	4
4	2	2	3	2	3	2	3	1	1	4	2	4	1	1	4	2	4	3	3	2	4	4	2	4	4	2	4	4	2	1	2	4	3	2	4
3	4	3	2	3	3	3	3	3	4	4	3	3	3	4	4	2	2	3	2	4	4	3	3	3	3	3	3	4	4	2	2	3	4	3	3
3	3	3	2	4	3	2	3	2	1	3	4	4	1	3	4	4	3	2	2	1	4	2	3	2	1	1	4	3	4	1	1	4	4	4	3
3	2	3	1	1	4	2	4	1	1	2	3	4	2	1	4	3	4	4	1	1	3	2	1	1	1	1	4	1	1	1	1	4	4	1	3
4	4	4	4	1	4	2	4	1	3	4	1	4	1	2	4	1	4	4	1	3	2	4	2	4	3	1	4	4	4	1	1	4	1	2	4
3	4	4	4	3	4	2	4	1	1	3	4	4	1	1	4	2	4	4	2	2	3	3	4	2	2	1	4	2	2	1	1	4	3	1	2
4	4	4	1	1	4	4	4	1	1	4	3	4	1	1	4	4	4	3	1	1	4	2	1	1	1	4	1	1	1	1	4	4	1	1	1
3	2	3	2	2	3	2	3	1	2	3	3	3	2	3	4	2	3	4	1	2	3	4	2	4	1	2	3	4	4	1	1	3	2	3	1
4	4	3	2	1	4	2	4	1	1	4	4	4	1	1	4	2	4	2	1	1	3	4	4	2	1	1	4	2	1	1	1	4	4	1	2
4	3	4	2	1	3	3	4	1	3	4	2	4	2	4	3	2	3	3	1	1	4	2	2	1	1	1	4	2	1	1	1	4	2	2	1
3	2	3	1	1	4	2	4	1	1	4	2	4	1	1	4	3	3	2	1	1	2	2	1	1	1	1	3	1	1	1	1	2	4	4	1
4	4	3	2	3	4	2	3	1	1	2	2	3	2	4	3	2	3	2	2	4	4	4	3	3	4	2	3	3	2	2	1	3	1	1	2
4	3	3	4	1	4	2	1	2	3	4	4	4	2	2	4	2	3	3	4	3	3	3	4	3	3	2	2	2	3	2	3	2	3	4	1
2	3	3	1	1	4	3	3	3	1	4	4	4	1	1	4	3	3	3	2	2	4	1	2	1	2	1	4	2	2	1	1	4	4	4	4
4	3	3	2	1	3	2	4	2	1	4	3	4	1	2	3	2	3	3	2	2	3	2	2	3	1	1	2	2	2	1	1	3	2	1	2
4	4	4	4	4	4	3	3	1	2	4	4	4	2	3	4	3	4	4	4	4	3	3	1	1	3	2	3	4	2	1	3	4	4	1	4
4	4	4	3	1	4	3	4	1	2	4	3	4	1	1	4	3	4	4	2	1	4	3	2	2	1	1	4	1	2	1	1	4	4	2	2
3	3	2	2	2	3	3	2	1	2	4	4	4	1	1	4	3	4	2	3	3	3	4	2	2	3	1	4	2	3	1	2	3	3	1	4
3	4	4	1	1	4	1	4	1	2	4	3	4	1	2	4	3	4	2	1	1	2	3	4	2	2	2	4	3	1	1	2	4	4	4	1
3	4	3	1	1	4	3	4	2	1	4	4	3	2	1	4	3	3	3	2	1	4	3	3	2	2	1	4	2	3	1	1	3	4	1	2
3	2	2	1	2	4	4	4	1	2	4	2	4	3	2	4	4	4	4	3	4	1	4	4	3	1	4	4	4	4	1	4	4	4	1	1
4	1	3	1	4	4	2	4	1	4	4	4	3	1	1	4	4	4	4	2	4	3	2	4	2	1	1	4	2	3	1	3	4	2	4	3
4	4	1	1	2	4	3	4	1	2	4	3	3	2	1	4	3	4	4	1	2	4	3	4	4	1	1	4	2	2	1	1	4	3	2	2
1	4	4	4	1	4	4	3	1	1	4	4	1	1	4	4	2	4	2	4	4	4	3	3	1	2	2	4	4	1	4	4	1	4	4	4
4	4	4	2	4	4	4	4	1	1	4	4	4	1	4	4	4	4	4	4	4	4	4	4	3	2	2	4	4	4	1	4	4	4	2	4
1	4	4	1	1	4	3	4	1	1	4	4	4	1	1	4	3	4	4	1	1	4	2	4	1	1	1	4	2	1	1	1	4	3	1	1
1	2	4	1	1	4	1	4	1	1	4	1	4	1	1	4	3	4	2	2	1	4	2	4	1	1	1	4	1	1	1	1	4	4	2	1
4	4	3	4	4	3	3	4	1	4	3	4	4	1	1	4	4	4	4	2	4	4	2	4	4	1	1	4	2	1	1	1	4	4	2	4
3	2	4	3	3	4	2	4	2	4	3	1	3	2	3	3	1	3	2	2	4	2	2	4	3	2	1	4	1	3	1	2	3	2	2	4
4	4	3	1	1	4	4	4	1	2	4	4	4	3	4	4	2	4	3	1	1	4	4	1	2	2	1	4	4	3	1	1	4	4	1	2
4	4	4	2	1	4	1	4	1	1	4	3	4	1	1	4	4	4	1	1	1	3	2	4	2	1	1	4	1	1	1	1	3	4	1	3
2	2	3	4	2	3	2	4	4	2	4	4	4	1	3	4	3	4	2	2	4	4	4	3	1	2	2	4	2	2	2	3	4	3	3	4
4	4	3	3	4	4	4	4	2	2	4	2	4	2	4	4	2	4	4	1	2	3	4	2	4	2	1	4	2	3	1	2	4	2	1	4
4	2	2	3	1	4	3	3	2	1	3	4	3	2	3	4	3	2	4	2	3	4	4	4	4	4	1	3	3	4	2	4	4	2	2	4
3	4	4	1	1	3	4	4	1	2	4	4	4	1	1	4	3	4	3	1	1	4	3	4	4	1	1	4	3	2	1	1	4	4	1	2
3	3	3	2	3	4	2	4	1	1	4	2	4	1	1	4	4	4	3	2	2	4	4	4	2	1	1	4	4	1	1	1	4	4	1	2
4	4	4	4	3	4	3	4	3	1	4	1	1	1	2	3	4	3	4	1	4	4	4	1	2	2	4	4	4	4	1	1	4	3	1	4
4	3	4	2	1	4	4	4	2	1	4	1	4	1	3	4	2	4	2	2	1	4	1	1	2	1	1	4	1	1	1	1	4	3	1	1
4	3	2	2	1	4	2	3	1	1	3	2	3	1	1	4	2	3	3	2	1	2	3	2	2	1	2	3	1	2	2	2	3	3	2	3
3	4	3	2	1	4	3	4	1	1	3	2	4	2	1	4	3	3	2	2	2	4	3	3	3	1	2	4	3	2	1	2	3	3	2	2
4	3	2	1	1	3	3	4	1	1	3	4	3	1	2	4	4	3	2	2	1	3	3	2	3	1	1	4	2	2	1	1	2	4	2	1
4	3	4	3	3	4	4	4	1	2	4	4	4	2	1	4	3	4	4	1	1	4	4	2	2	1	1	4	4	2	1	1	4	4	1	2
4	4	4	4	1	4	3	3	1	1	4	4	4	2	1	4	3	4	1	1	1	4	4	4	2	1	3	4	3	3	1	2	4	4	4	3
3	4	3	2	2	2	2	3	1	1	3	3	4	2	2	4	3	3	3	2	3	3	3	1	2	2	1	3	3	2	1	1	3	3	3	2
3	4	3	3	1	4	2	3	1	1	4	1	4	1	3	3	2	4	2	2	4	2	3	1	3	3	1	4	3	2	1	4	2	4	1	4
4	4	4	2	1	3	2	4	1	2	4	4	4	1	1	4	4	3	3	3	3	4	4	1	1	1	1	4	2	2	1	1	4	4	3	2
4	4	4	1	1	4	4	4	1	1	4	3	4	1	1	4	4	4	3	1	1	4	2	1	1	1	4	1	1	1	1	4	4	1	1	1
4	4	3	1	1	4	3	4	1	1	4	4	4	1	1	4	4	4	4	1	1	4	3	4	4	1	1	4	1	2	1	1	4	4	1	2
4	4	4	4	4	4	4	4	1	1	4	4	4	1	1	4	4	4	4	1	1	4	4	1	1	1	1	4	4	1	1	1	4	4	1	1
3	2	3	1	1	4	2	4	1	1	4	2	4	1	1	4	4	2	1	2	1	4	2	2	3	2	1	1	1	1	1	1	4	4	1	3
2	3	3	4	2	4	2	4	1	1	3	2	4	1	3	3	2	4	3	1	2	2	2	1	1	1	1	3	3	2	1	1	2	3	1	1
4	4	4	1	2	4	4	4	4	4	4	4	4	1	1	4	4	4	4	1	1	4	3	1	2	1	1	4	3	4	1	1	4	4	4	1
3	1	4	3	1	4	4	1	1	1	4	2	4	1	1	4	4	4	2	2	1	4	3	1	1	1	1	4	2	2	1	2	4	4	1	3
4	3	3	1	1	4	1	4	1	4	4	4	4	1	2	4	4	4	3	2	1	4	4	4	4	2	4	4	4	4	1	4	4	4	4	2
3	3	4	1	2	4	3	4	1	3	4	3	4	1	1	4	2	3	3	2	2	3	3	2	2	1	2	3	3	2	1	1	3	3	1	3
4	4	4	4	1	4	3	4	1	1	4	2	4	4	1	4	3	3	4	3	1	4	3	2	1	1	1	4	1	4	1	1	4	4	4	1
4	4	3	3	3	4	3	3	2	4	4	3	4	1	2	4	3	4	3	2	1	2	2	2	3	1	1	4	3	4	1	1	4	4	4	3
4	4	3	4	3	4	3	4	1	2	4	4	4	1	1	4	3	4	4	2	2	4	3	4	3	1	4	4	2	1	1	1	3	4	2	2
4	4	3	1	1	4	4	4	4	1	4	4	4	1	1	4	4	4	4	1	1	4	4	1	1	1	1	4	4	1	1	1	4	4	4	4
3	3	3	2	1	3	2	3	1	2	4	4	3	2	3	4	4	4	3	3	4	3	4	4	4	3	1	4	4	4	2	2	3	4	1	4
3	4	3	4	2	4	3	4	1	1	4	4	4	1	2	4	4	4	2	3	1	2	4	3	1	1	4	4	2	1	1	1	4	4	2	4
4	4	4	4	1	4	1	4	1	2	3	4	4	1	2	3	2	4	3	2	2	4	3	3	1	1	2	4	4	4	1	1	4	4	2	1
2	2	2	3	1	3	2	3	1	1	4	3	4	2	1	4	3	4	3	1	1	4	2	4	2	2	3	4	3	2	1	2	4	4	2	4
4	4	4	4	4	4	4	4	4	4	4	4	4	4	4	4	4	4	4	4	4	4	4	4	4	4	4	4	4	4	4	4	4	4	4	4
4	4	4	4	1	4	2	4	1	1	4	4	4	1	1	4	4	4	2	2	1	4	4	4	1	1	1	4	3	1	1	1	4	4	2	4
4	4	4	1	1	4	3	4	1	1	4	3	3	2	1	4	3	4	4	1	4	4	4	3	1	1	1	4	3	3	1	1	4	4	1	1
3	4	3	1	1	4	3	4	1	1	4	4	4	1	3	4	4	3	3	2	4	4	4	4	1	1	1	4	2	2	1	1	4	4	1	4
4	3	3	2	2	4	2	4	2	2	4	3	4	1	2	4	2	4	4	1	3	3	2	3	3	2	1	4	2	2	1	1	4	3	2	2
3	4	3	2	1	4	3	3	2	1	4	3	4	2	2	4	2	4	3	2	1	3	2	2	2	2	1	3	3	2	2	3	4	3	2	4
4	4	3	4	4	4	4	4	1	2	4	3	3	2	3	4	4	3	3	3	2	4	3	3	3	2	1	3	1	3	1	2	3	3	2	3
3	2	3	1	1	4	2	4	1	1	4	2	4	1	1	4	3	3	2	1	1	2	2	1	1	1	1	3	1	1	1	1	2	4	4	1
3	3	3	3	1	3	4	4	1	1	4	4	4	2	1	3	3	3	3	2	2	3	4	4	3	2	1	4	3	3	2	1	3	3	2	3
3	4	3	1	4	3	4	4	2	4	3	4	4	3	4	3	4	4	3	3	4	4	4	4	1	2	3	4	2	2	1	4	4	3	2	3
1	2	4	1	1	4	4	4	1	1	4	1	4	1	1	4	1	4	4	1	1	2	1	1	1	1	1	4	1	1	1	1	4	2	1	1
2	3	4	2	2	3	2	3	2	3	2	3	3	1	2	4	1	3	2	1	1	4	2	2	4	1	1	3	1	4	1	1	4	2	1	1
4	3	3	3	4	3	3	3	2	3	3	4	3	3	3	3	2	3	3	2	3	3	3	3	3	2	3	3	4	3	2	2	3	2	2	4
4	4	4	1	1	4	1	4	1	1	4	4	4	1	1	4	4	4	1	4	4	4	1	1	1	1	4	4	4	1	1	1	4	4	1	1
3	3	3	4	3	3	3	4	4	2	4	4	4	2	2	4	1	2	3	1	1	4	2	2	3	2	2	4	2	2	3	2	4	4	2	2
4	4	4	3	2	4	4	3	1	1	4	3	4	1	2	4	3	4	4	2	4	3	4	4	3	2	2	4	2	4	1	1	4	4	2	2
4	4	3	2	2	4	4	3	1	2	4	4	4	2	1	4	2	4	3	2	2	4	2	2	3	1	1	4	1	2	1	1	4	4	1	2
4	3	4	3	1	4	4	4	1	3	3	3	4	2	3	4	4	4	3	4	4	3	4	3	3	1	1	4	3	2	1	2	3	3	2	3
4	4	3	3	2	4	2	3	2	2	4	3	3	2	1	4	3	3	3	2	1	4	2	2	3	2	1	3	1	2	2	2	4	3	1	2
4	3	4	1	1	4	2	4	1	2	4	3	3	1	2	4	3	4	4	2	2	3	3	3	4	1	2	4	2	3	1	1	4	4	2	4
3	4	3	2	1	4	3	4	1	1	3	2	3	2	1	4	3	4	3	2	2	3	3	3	4	2	1	3	4	3	2	4	3	1	1	3
3	4	3	2	1	4	3	4	1	1	4	3	4	1	1	4	2	3	4	2	2	3	4	4	3	1	1	4	3	3	1	1	4	3	1	2
2	3	3	3	3	3	2	4	2	4	4	4	4	3	1	4	1	3	4	2	1	4	3	3	4	1	1	2	2	4	2	1	3	1	2	3
3	3	4	2	1	3	3	4	2	3	4	4	3	2	2	4	3	4	2	2	2	3	4	3	2	1	1	4	3	2	2	3	4	4	3	4
3	4	4	1	1	4	3	3	1	1	3	4	4	1	2	3	4	4	4	2	1	3	4	1	2	1	1	4	4	3	1	2	3	4	1	4
3	3	2	1	1	3	2	4	1	1	3	3	3	2	2	4	4	4	3	3	2	3	3	2	2	1	1	4	2	1	1	2	3	3	1	3
3	2	4	1	1	4	2	4	1	2	4	4	4	1	2	4	4	4	1	1	1	3	4	3	1	1	1	4	1	1	1	1	3	4	1	2
2	2	2	2	2	4	3	4	1	2	4	4	4	3	2	4	2	3	3	3	2	4	4	3	3	2	3	4	4	3	1	2	3	3	1	3
3	3	2	2	1	3	2	2	1	1	3	4	3	1	2	3	4	4	2	2	3	2	4	3	2	2	2	3	3	1	2	2	3	4	1	4
3	4	2	4	4	1	4	1	4	1	1	4	4	4	1	1	4	4	4	4	2	1	4	4	4	1	3	1	4	1	3	4	4	4	4	4
4	3	2	2	2	2	2	3	2	1	3	4	3	1	1	4	4	3	2	2	4	4	4	2	2	2	1	3	2	2	2	1	4	4	2	4
3	4	1	3	1	3	2	4	1	1	3	4	4	1	2	4	4	4	3	3	1	3	2	4	2	2	1	4	2	1	1	1	4	4	1	2
3	3	3	3	1	3	2	4	1	1	4	3	4	1	1	4	2	3	3	1	2	4	2	4	2	1	1	3	2	1	1	1	3	3	1	3
2	4	3	1	3	3	3	4	1	2	4	4	4	1	1	4	4	2	3	1	2	4	3	2	1	1	1	4	1	1	1	1	4	4	1	4
3	4	1	3	1	4	3	4	1	1	4	4	4	1	1	4	4	4	4	1	1	2	3	4	1	1	1	4	1	1	1	1	4	4	1	2
4	2	1	4	3	4	3	3	1	2	3	3	4	1	1	4	3	3	4	1	2	4	4	1	3	2	1	4	3	2	1	2	3	3	2	1
4	3	3	4	2	3	4	3	3	4	3	1	2	1	2	3	1	3	4	3	1	3	4	3	4	2	3	4	3	4	2	1	4	2	2	4
4	4	1	1	1	4	4	4	1	1	4	4	4	1	1	4	4	4	4	4	1	4	4	1	1	4	1	4	4	4	1	1	4	4	1	1
4	4	4	4	3	4	2	4	1	2	4	4	4	1	1	4	4	4	3	1	2	4	3	4	1	2	1	4	2	2	1	1	4	4	1	2
2	3	3	4	1	4	2	4	3	1	4	3	4	2	1	4	3	4	2	3	2	3	3	3	2	2	1	4	3	2	1	1	4	4	2	3
4	4	4	1	1	4	4	4	1	1	4	4	4	1	1	4	4	4	1	1	1	4	4	4	1	1	1	4	4	1	1	1	4	4	1	1
2	4	3	4	2	4	3	4	1	3	3	4	4	3	1	4	3	4	4	3	1	2	2	3	2	1	1	4	1	4	2	1	4	3	2	3
3	3	3	4	2	4	2	4	1	2	4	3	4	2	1	4	2	4	3	1	1	4	3	4	2	1	1	4	1	2	1	1	4	4	1	2
4	1	2	1	1	3	4	2	1	1	2	1	3	1	3	1	1	4	4	1	4	2	4	4	4	2	2	4	1	4	1	1	2	1	1	3
2	3	4	3	1	4	2	4	1	1	3	3	3	1	2	3	3	3	3	2	2	3	2	2	2	2	2	4	2	2	2	1	3	3	1	2
1	4	3	2	2	4	1	2	1	1	4	1	2	2	1	4	2	4	4	2	1	4	4	2	2	1	1	2	1	1	1	2	4	4	1	3
4	4	4	4	1	4	4	4	1	3	4	4	4	1	1	4	4	4	3	1	1	4	4	4	1	1	1	4	4	1	1	1	4	4	1	1
3	4	3	3	4	3	4	3	4	4	4	3	2	2	3	4	4	3	4	4	3	2	4	4	4	3	3	2	3	4	4	4	3	4	4	4
2	4	3	4	1	4	1	4	1	3	4	4	4	1	3	4	4	4	3	1	1	4	3	4	4	1	2	4	3	2	1	1	4	4	1	1
3	3	4	4	1	4	3	4	1	1	4	4	4	1	3	4	4	3	4	2	1	4	3	1	3	2	2	4	3	1	1	2	4	4	4	2
4	4	4	2	1	4	2	4	1	1	4	4	4	1	2	4	4	4	4	2	2	4	4	1	1	2	1	4	2	2	1	1	4	4	2	2
4	4	4	1	4	4	4	4	1	2	4	4	4	1	1	4	4	4	3	2	1	4	4	1	1	1	1	4	4	1	1	1	1	4	1	2
4	4	3	4	4	3	3	4	1	4	3	4	4	1	1	4	4	4	4	2	4	4	2	4	4	1	1	4	2	1	1	1	4	4	2	4
4	4	3	4	1	4	1	4	1	1	4	4	4	1	1	4	1	4	4	1	1	4	2	4	1	4	1	4	2	1	1	1	4	4	4	1
4	4	4	2	1	4	1	4	1	1	4	3	4	1	1	4	4	4	1	1	1	3	2	4	2	1	1	4	1	1	1	1	3	4	1	3
1	4	3	4	2	4	1	3	3	4	3	2	4	1	3	3	4	4	4	3	4	2	4	4	2	3	1	4	2	1	1	1	3	2	3	4
3	4	3	2	1	4	3	4	1	1	3	2	3	2	1	4	3	4	3	2	2	3	3	3	4	2	1	3	4	3	2	4	3	1	1	3
1	2	2	1	3	2	1	3	1	1	2	1	2	3	2	1	1	1	1	2	1	2	3	3	2	2	2	1	2	2	1	1	1	2	1	1
4	3	2	2	1	4	3	2	2	3	2	4	4	2	1	4	3	4	3	2	1	4	1	4	2	1	1	4	4	4	1	1	4	3	1	1
4	4	4	4	1	4	4	4	1	1	4	4	4	1	1	4	4	4	4	1	1	4	1	4	1	1	1	4	1	1	1	1	4	4	1	1
4	4	4	4	1	4	4	4	1	1	4	4	4	1	1	4	4	4	4	1	1	4	1	4	1	1	1	4	1	1	1	1	4	4	1	1
4	4	3	1	4	4	2	4	1	2	4	4	4	1	4	4	4	1	4	1	4	4	3	1	1	1	1	4	4	1	1	1	4	4	4	4
3	4	4	2	2	3	3	4	2	1	3	3	3	1	2	4	2	3	2	2	2	3	4	3	2	2	3	3	3	3	1	1	2	4	1	1
3	3	3	3	1	4	3	4	2	4	3	2	3	1	2	3	4	3	2	3	4	3	3	2	1	3	4	2	4	2	3	2	4	3	2	3
2	2	2	4	1	2	2	1	3	1	1	2	1	3	3	2	2	1	3	2	2	1	2	3	4	3	2	2	3	4	3	2	2	1	2	2
1	1	2	2	3	2	2	3	3	1	3	1	2	2	1	2	1	3	2	1	4	1	1	4	3	3	3	2	3	2	2	1	2	2	2	4
2	4	2	1	1	2	4	2	2	3	1	2	1	2	4	2	3	2	1	3	3	2	3	2	2	3	2	2	2	2	3	2	2	2	3	2
3	2	2	1	2	2	2	1	2	3	3	2	3	2	3	2	3	2	2	3	3	2	3	2	2	2	2	2	3	3	3	2	3	1	2	3
3	3	2	3	3	1	2	3	3	3	2	1	3	2	2	2	2	3	2	2	2	1	4	4	4	3	1	3	4	3	2	1	2	2	2	3
4	4	1	4	1	3	3	2	1	1	2	1	2	2	1	4	1	4	4	1	1	2	1	4	4	1	2	2	1	4	2	1	3	1	2	1
4	2	1	2	3	2	4	2	3	4	3	3	4	4	4	2	2	2	3	1	3	3	4	3	3	3	2	2	3	3	3	3	3	3	3	4
3	2	2	2	2	2	2	2	2	2	2	2	2	2	2	2	2	2	2	2	2	2	2	2	2	2	2	2	2	2	2	2	1	2	2	2
1	1	1	2	2	1	1	1	2	3	2	1	1	2	2	1	2	2	1	3	2	2	2	3	4	3	2	1	2	1	3	1	1	1	3	4
2	2	1	2	3	4	3	3	2	3	4	2	3	1	2	3	2	1	2	3	4	2	2	2	3	3	3	2	2	2	2	2	2	2	2	3
2	3	3	3	3	3	3	3	2	2	3	2	4	2	2	3	2	4	4	2	3	2	3	3	2	3	2	3	3	2	2	2	3	2	2	3
3	2	1	2	3	4	4	2	1	4	4	3	1	1	4	4	4	2	4	4	4	2	4	4	4	4	1	2	4	4	4	2	2	2	1	2
3	2	3	2	2	3	2	2	1	4	3	2	3	2	4	3	1	2	3	2	4	2	1	1	4	3	4	2	2	3	3	1	3	2	1	2
1	3	2	4	1	2	1	2	1	1	2	4	2	2	3	2	3	2	3	2	3	2	3	3	2	1	1	2	3	3	1	1	2	2	2	2
2	2	2	2	1	1	2	1	2	2	2	2	2	2	2	2	2	3	3	4	2	1	1	2	4	2	1	2	2	3	2	2	1	1	2	2
2	2	2	2	2	2	2	1	3	1	1	1	2	2	3	2	2	2	2	1	3	1	1	3	4	2	1	2	2	3	2	1	2	1	3	2
3	2	2	3	2	2	3	2	3	2	2	2	2	2	3	2	3	2	2	4	3	2	1	3	4	3	2	2	2	2	3	2	2	2	2	2
2	2	1	3	1	2	2	2	2	1	2	1	2	3	4	2	1	4	3	2	4	1	2	3	4	1	2	3	3	3	3	1	2	1	3	2
1	1	1	3	2	2	2	2	3	2	2	2	2	3	3	2	1	2	1	2	2	1	2	2	4	2	2	1	2	3	3	2	1	2	1	2
2	1	1	2	1	1	1	1	4	2	2	1	1	3	1	2	1	1	1	1	2	1	1	1	4	3	2	1	1	1	2	1	2	1	3	4
2	2	2	2	2	2	2	2	2	2	2	2	2	2	2	2	2	3	3	2	3	3	3	3	2	2	2	3	3	3	3	3	3	3	3	3
4	4	1	2	4	2	2	1	4	4	4	3	3	2	3	2	2	1	2	4	4	2	4	3	4	4	3	2	4	4	2	4	2	2	3	3
3	3	3	3	3	3	3	2	2	2	3	3	3	3	3	3	3	3	3	3	3	2	3	4	2	2	2	2	2	2	2	2	2	3	3	3
2	2	2	2	1	3	3	2	2	1	2	3	2	3	3	2	3	2	2	3	3	1	2	2	4	3	2	2	2	4	4	2	2	1	1	3
2	4	2	2	2	2	3	2	2	2	3	4	3	2	2	3	4	3	3	2	3	1	4	2	2	3	1	3	3	2	2	1	2	3	2	1
3	3	2	2	2	2	3	1	4	4	2	2	2	4	4	2	3	2	2	4	4	2	3	3	3	4	4	2	4	2	4	3	2	2	3	4
2	3	2	2	1	2	2	2	2	1	2	1	1	2	1	2	2	1	2	1	1	2	1	1	4	2	1	1	1	3	1	1	2	1	1	1
2	2	1	1	3	1	2	2	4	3	2	1	1	2	1	2	2	2	2	2	3	1	1	2	3	2	1	2	3	2	3	2	2	2	2	2
2	2	2	2	3	2	2	2	2	3	2	2	2	3	3	2	2	2	2	3	4	2	2	2	3	4	2	3	2	2	2	4	2	1	2	3
2	2	1	3	4	1	3	1	4	4	1	2	2	4	2	1	2	1	2	3	2	1	1	1	4	1	2	1	2	3	4	1	1	2	4	2
2	2	1	2	1	1	1	1	4	1	1	1	2	4	2	1	2	2	3	2	2	1	2	3	3	3	3	1	2	3	4	3	1	2	3	2
2	4	3	3	2	4	3	2	2	3	2	2	3	2	3	3	2	4	3	3	3	2	3	3	3	2	2	3	3	2	3	2	3	3	2	2
2	2	2	2	3	2	2	2	2	1	2	3	2	3	3	3	4	2	3	4	4	1	4	1	3	2	3	2	4	1	2	1	2	4	2	4
2	3	2	2	3	2	3	2	3	3	2	2	2	3	4	2	2	2	2	2	3	2	2	2	4	2	3	2	2	2	3	2	2	1	2	3
1	2	2	2	2	3	1	2	2	3	2	3	2	3	4	2	3	2	3	3	4	2	3	2	2	2	3	2	2	4	3	3	2	3	2	4
4	4	3	2	1	3	2	2	2	1	2	4	3	2	4	3	4	3	3	2	4	2	4	2	4	2	1	2	3	2	2	1	3	1	1	1
3	4	3	2	1	4	3	3	1	1	3	4	3	2	3	4	4	3	3	1	3	2	4	3	2	1	2	3	4	3	1	2	3	4	2	1
2	2	3	2	3	3	3	2	1	3	2	3	3	2	2	3	2	2	2	2	1	2	2	3	2	2	1	3	1	2	1	2	3	2	1	4
3	2	1	1	1	4	1	4	1	1	4	2	4	1	1	4	3	4	3	2	1	4	4	2	4	2	1	4	4	1	1	4	4	4	1	4
3	3	2	2	1	3	3	3	1	2	3	3	2	2	3	3	4	2	3	3	4	2	3	2	2	2	3	2	3	3	2	2	2	2	2	3
1	1	1	1	1	1	1	1	1	3	1	1	1	1	1	1	1	1	1	1	1	1	1	1	4	1	3	1	3	3	2	2	2	1	1	1
3	3	2	3	3	2	2	3	2	3	3	2	2	2	2	3	2	4	4	3	3	2	2	2	2	3	2	3	2	3	2	2	2	3	2	4
3	2	2	2	1	3	1	2	1	1	4	2	2	1	2	4	2	3	2	2	4	2	2	1	1	2	1	3	3	2	2	2	3	2	2	2
1	2	2	2	3	2	2	2	2	2	1	1	1	2	2	1	1	2	2	2	2	2	2	2	2	3	2	2	2	3	2	2	2	2	2	3
2	3	4	4	4	4	3	4	1	2	2	3	3	2	2	3	3	3	3	1	4	1	3	3	3	1	1	3	2	2	2	3	2	2	2	2
2	2	3	2	2	2	2	3	2	2	2	2	2	2	2	2	2	2	2	2	2	2	2	2	2	2	2	2	2	2	2	2	2	2	2	2
2	2	3	3	1	3	4	3	2	1	2	3	2	2	2	2	4	3	2	2	2	2	4	2	1	4	1	2	3	2	2	4	2	4	2	2
3	3	3	1	1	1	3	4	2	1	3	1	1	4	2	2	1	1	3	4	1	1	1	3	2	1	1	2	3	2	3	1	1	1	2	3
2	3	2	2	4	3	2	1	1	4	1	3	3	3	4	1	4	4	2	4	3	3	4	2	2	2	2	2	3	3	2	1	2	3	2	2
3	3	2	4	1	2	4	2	2	4	2	3	3	4	4	3	3	4	3	4	4	1	2	3	3	4	3	2	4	2	3	3	2	2	2	3
4	3	2	3	2	3	1	2	1	3	1	3	3	2	1	4	2	3	4	2	2	1	4	1	3	1	1	3	3	4	4	1	4	2	3	2
2	3	1	2	2	3	2	3	2	2	3	1	2	2	3	3	4	2	2	3	4	2	2	3	1	2	1	2	1	1	2	2	2	4	2	4
3	3	4	3	3	3	3	3	2	2	4	1	3	2	2	3	1	3	4	2	2	3	2	3	2	4	2	3	3	3	2	2	3	4	2	2
2	3	3	2	2	2	3	2	2	1	3	2	3	4	4	3	4	3	2	2	4	2	4	2	1	1	2	3	4	2	2	3	2	3	2	4
2	2	2	2	2	3	1	2	2	1	3	3	2	2	2	3	2	2	2	2	1	2	2	2	2	2	2	2	2	2	1	1	3	1	2	1
4	3	2	2	1	4	1	4	1	1	3	4	3	1	1	4	4	4	1	3	1	2	2	4	1	3	1	4	4	1	1	1	4	3	1	3
2	2	1	1	1	2	3	2	1	3	2	3	3	3	4	2	4	2	2	3	1	1	3	2	1	1	2	2	2	3	3	2	3	2	2	3
3	3	2	4	3	2	4	2	2	4	4	4	3	3	3	2	3	3	4	2	3	2	4	2	4	2	2	3	4	4	2	1	2	2	3	4
3	4	2	2	1	3	2	2	2	2	3	3	3	1	1	3	2	3	2	3	2	2	3	3	2	2	1	3	2	2	1	2	2	3	2	2
3	2	4	2	1	4	2	4	1	1	3	3	4	1	2	4	3	2	2	1	1	4	3	1	3	2	4	4	4	2	1	1	4	4	4	1
3	1	2	3	3	3	3	2	2	3	2	3	1	3	2	2	4	1	2	4	4	1	4	1	3	3	1	1	2	3	3	2	2	1	2	3
3	3	2	1	1	3	2	2	2	2	2	3	3	2	4	3	4	4	4	3	4	2	3	2	2	2	1	2	2	3	2	2	3	4	2	3
3	3	3	1	1	1	3	4	2	1	3	1	1	4	2	2	1	1	3	4	1	1	1	3	2	1	1	2	3	2	3	1	1	1	2	3
3	2	3	3	2	3	3	2	3	2	3	2	2	4	3	1	3	4	2	3	2	3	1	3	2	2	2	3	2	3	4	2	3	2	4	3
3	3	3	3	3	3	3	3	3	3	3	3	3	3	3	3	3	3	3	3	3	3	3	3	3	3	3	3	3	3	3	3	3	3	3	3
3	3	2	4	3	2	4	2	2	4	4	4	3	3	3	2	3	3	4	2	3	2	4	2	4	2	2	3	4	4	2	1	2	2	3	4
3	2	2	3	1	3	2	2	2	3	2	2	2	2	1	2	2	2	2	1	2	2	2	3	2	2	2	2	3	2	2	1	2	2	2	1
2	3	2	4	2	4	2	3	3	1	4	2	3	1	1	4	3	2	3	1	1	3	2	4	3	3	2	2	2	3	1	1	3	4	2	3
2	2	3	2	1	3	4	2	2	1	3	3	4	2	1	4	2	3	2	1	2	4	3	4	2	4	1	3	3	2	2	1	3	3	3	1
4	4	2	3	2	3	4	2	2	3	3	3	3	2	2	3	4	4	2	3	4	3	3	3	2	4	2	3	3	3	3	3	4	4	4	4
3	3	3	3	1	2	2	1	1	4	4	1	1	1	1	3	1	3	4	2	1	1	1	1	4	1	4	3	1	4	4	1	1	1	1	1
2	4	1	1	2	3	3	1	2	2	2	3	2	2	3	3	4	2	1	2	3	2	4	2	3	4	1	2	3	1	2	4	2	3	1	4
3	3	3	3	1	3	2	3	1	1	2	4	3	1	1	3	4	3	2	2	1	2	2	2	1	2	1	3	2	1	1	1	4	4	2	1
2	2	2	2	2	2	3	3	3	2	3	3	3	2	3	3	2	3	4	3	4	2	4	2	3	2	2	3	4	3	2	1	3	3	3	2
3	2	2	3	2	3	4	3	1	2	4	3	2	2	2	3	3	2	3	3	2	1	3	2	1	1	2	3	2	4	3	2	3	1	3	4
2	2	2	3	2	2	2	3	3	2	3	2	3	2	3	2	2	2	2	3	3	2	3	3	2	3	3	3	2	3	2	1	3	3	1	2
2	3	1	2	1	2	2	1	2	3	2	2	2	4	4	1	1	2	2	4	4	1	4	4	3	3	3	2	4	3	4	2	2	2	4	3
3	2	2	3	2	3	4	3	1	2	4	3	2	2	2	3	3	2	3	3	2	1	3	2	1	1	2	3	2	4	3	2	3	1	3	4
2	2	3	2	1	3	4	2	2	1	3	3	4	2	1	4	2	3	2	1	2	4	3	4	2	4	1	3	3	2	2	1	3	3	3	1
3	3	3	2	2	3	2	1	3	2	3	2	3	2	3	3	2	2	3	3	3	2	3	3	4	2	2	3	3	3	2	2	3	3	3	3
2	3	2	2	3	2	3	1	2	1	4	2	3	2	2	1	4	2	2	3	2	1	3	3	2	3	1	1	4	2	3	3	2	1	2	1
2	2	3	3	3	2	1	2	2	2	2	3	3	1	1	2	3	2	3	2	3	1	3	2	4	2	2	3	3	4	2	1	2	1	2	4
3	2	3	3	3	3	2	2	2	4	2	1	3	3	1	2	1	2	3	1	4	2	1	3	4	2	1	2	2	3	2	1	2	1	2	1
2	3	2	3	4	2	1	4	2	4	2	2	3	3	4	2	3	4	4	4	2	1	4	4	3	2	2	1	4	4	2	2	4	1	2	2
1	3	2	2	1	3	3	2	1	1	3	4	3	1	2	3	4	3	2	3	4	3	3	2	2	3	2	3	2	2	1	4	2	4	2	3
1	3	2	2	1	3	3	2	1	1	3	4	3	1	2	3	4	3	2	3	4	3	3	2	2	3	2	3	2	2	1	4	2	4	2	3
4	2	2	2	3	3	3	3	1	1	2	4	4	3	2	3	3	2	1	3	2	3	4	1	2	2	2	3	3	3	4	2	3	4	1	3
4	4	4	4	3	4	3	3	2	4	2	3	4	1	2	3	4	4	3	1	2	3	3	2	1	2	2	3	1	3	2	3	3	4	2	3
2	3	4	2	3	4	2	2	2	3	3	2	2	3	3	2	2	2	2	2	2	1	3	2	3	3	3	2	3	3	2	2	2	3	2	3
3	2	2	3	1	3	2	2	2	3	2	2	2	2	3	2	1	2	2	1	2	2	2	2	2	2	3	2	2	3	2	1	2	1	2	3
3	3	2	2	4	3	2	3	2	4	3	1	2	2	4	3	1	3	4	2	4	2	4	4	4	2	1	3	4	4	1	1	3	3	2	2
2	2	3	2	4	1	3	2	2	4	3	1	2	4	1	1	3	4	4	3	4	3	4	4	4	1	1	3	3	2	4	2	3	2	3	2
3	2	3	2	2	3	2	2	1	4	3	2	3	2	4	3	1	2	3	2	4	2	1	1	4	3	4	2	2	3	3	1	3	2	1	2
4	4	4	4	1	4	4	4	1	2	2	4	4	2	1	4	3	4	4	3	4	1	3	1	1	1	1	4	3	4	1	2	4	2	1	2
4	4	4	4	1	4	4	4	1	2	2	4	4	2	1	4	3	4	4	3	4	1	3	1	1	1	1	4	3	4	1	2	4	2	1	2
3	3	2	2	1	4	3	2	1	2	3	2	3	2	2	3	1	2	3	2	1	2	2	3	4	2	2	3	1	2	2	1	3	2	2	2
2	3	2	2	1	2	4	3	3	2	3	3	3	3	2	3	2	3	3	2	3	2	3	4	3	3	2	3	2	3	2	4	4	4	4	2
3	2	2	2	2	3	2	2	2	1	2	3	3	2	1	4	2	2	2	2	1	2	2	2	2	2	1	2	3	1	2	2	3	2	1	2
3	2	2	2	2	3	2	2	2	1	2	3	3	2	1	4	2	2	2	2	1	2	2	2	2	2	1	2	3	1	2	2	3	2	1	2
1	2	3	2	1	4	1	2	1	1	3	2	4	1	1	4	2	2	4	1	1	4	2	4	3	1	1	4	2	3	1	1	4	4	2	1
3	2	2	2	1	3	1	2	1	1	4	2	2	1	2	4	2	3	2	2	4	2	2	1	1	2	1	3	3	2	2	2	3	2	2	2
2	4	2	3	1	3	2	3	1	2	4	3	2	1	1	3	2	2	2	1	1	2	2	3	2	1	1	2	1	1	1	2	3	2	1	1
2	3	2	2	1	3	3	3	2	3	2	3	3	2	1	3	3	3	3	2	3	2	3	3	2	3	1	3	2	2	2	2	3	3	2	3
4	4	3	2	4	4	3	3	1	2	2	4	4	2	3	4	4	3	2	2	2	2	4	2	2	2	2	3	3	2	1	3	3	4	3	3
4	4	3	2	1	2	2	3	2	3	2	3	4	2	1	3	3	4	3	2	4	1	3	4	2	2	1	4	4	3	4	2	3	3	3	2
3	3	2	2	2	2	4	2	2	3	2	3	3	2	1	3	4	3	2	3	2	3	3	2	1	3	1	3	2	2	3	2	3	2	3	2
2	2	3	4	1	3	3	4	2	4	2	1	4	2	3	4	2	4	4	2	2	2	3	4	3	1	2	3	4	4	2	1	3	3	2	1
3	2	2	1	2	1	3	4	2	1	2	3	3	2	3	2	3	3	4	1	4	1	4	1	4	1	1	2	4	4	2	1	2	1	3	3
3	2	3	1	1	2	3	3	2	1	2	1	3	1	1	3	1	3	4	1	4	1	2	4	3	1	1	3	1	4	1	1	3	2	3	4
3	4	4	3	1	3	4	4	2	3	3	4	4	2	2	2	4	2	3	2	3	1	2	3	2	2	3	4	4	4	2	2	3	4	2	4
3	2	2	3	3	3	3	2	2	4	2	2	2	2	2	3	2	2	3	2	1	2	3	2	3	2	1	3	2	2	2	2	2	2	3	3
1	2	2	3	4	4	1	4	1	4	1	1	2	4	2	3	4	4	4	4	1	1	4	4	4	4	2	2	4	4	4	1	1	1	1	4
2	2	3	4	1	3	3	4	2	4	2	1	4	2	3	4	2	4	4	2	2	2	3	4	3	1	2	3	4	4	2	1	3	3	2	1
4	4	3	2	1	3	2	2	2	1	2	4	3	2	4	3	4	3	3	2	4	2	4	2	4	2	1	2	3	2	2	1	3	1	1	1
3	3	2	1	1	3	2	2	2	2	2	3	3	2	4	3	4	4	4	3	4	2	3	2	2	2	1	2	2	3	2	2	3	4	2	3
2	3	2	1	4	3	2	3	2	1	3	1	3	1	4	3	4	3	2	3	2	3	1	4	3	3	4	2	3	2	3	1	3	2	4	3
3	4	2	2	1	3	2	2	2	2	3	3	3	1	1	3	2	3	2	3	2	2	3	3	2	2	1	3	2	2	1	2	2	3	2	2
4	1	1	2	1	2	1	1	1	1	4	3	1	3	2	4	4	4	1	2	4	1	4	4	2	4	2	3	1	1	1	4	2	2	1	2
2	2	1	4	1	4	3	4	4	4	2	1	3	4	3	4	4	1	3	4	4	1	4	4	4	2	4	4	4	2	4	1	2	4	1	4
2	2	3	2	4	1	3	2	2	4	3	1	2	4	1	1	3	4	4	3	4	3	4	4	4	1	1	3	3	2	4	2	3	2	3	2
3	3	2	3	4	2	2	3	2	3	3	2	3	1	3	3	3	3	2	3	1	2	3	2	1	2	1	3	3	2	2	1	2	2	2	3
2	2	1	1	1	1	1	1	1	2	1	1	1	3	1	1	1	1	2	1	2	1	1	1	4	2	1	1	1	1	4	2	1	1	1	2
1	1	1	1	2	2	2	2	3	3	2	1	1	3	4	2	1	4	2	2	2	1	2	3	4	1	2	3	1	4	4	1	1	1	1	3
3	3	2	4	3	3	3	2	3	3	2	1	4	2	4	2	1	3	4	2	4	2	3	4	4	3	1	2	4	4	3	1	2	1	4	2
3	2	2	2	2	2	2	2	2	1	2	2	1	2	2	2	3	3	3	3	3	3	3	3	3	3	2	2	2	2	2	3	3	3	2	2
1	1	1	3	1	2	1	1	1	3	1	1	1	2	2	1	1	2	2	1	2	1	2	2	4	1	2	1	2	2	2	2	1	1	2	2
2	4	4	2	1	4	2	4	2	1	4	2	4	2	1	4	3	4	3	1	1	3	3	4	1	2	1	4	3	2	2	2	4	3	2	1
2	1	1	2	2	1	1	1	1	1	1	1	1	1	4	1	1	1	1	2	4	1	1	1	4	4	1	1	1	1	1	4	1	1	1	4
2	2	2	3	1	3	3	3	2	4	2	1	3	2	3	2	2	1	3	2	4	1	1	2	4	2	2	2	2	2	3	2	3	1	2	3
2	1	2	2	2	1	1	3	3	1	3	2	2	4	3	3	1	4	4	2	4	3	1	4	1	2	1	2	4	4	1	1	2	1	1	2
2	3	2	3	3	2	2	2	2	2	2	1	2	4	2	2	1	2	2	4	1	1	2	1	4	4	2	1	4	1	4	4	1	1	1	4
4	2	1	1	1	2	1	1	3	1	4	1	4	2	1	2	1	4	2	4	4	1	4	1	4	4	2	2	1	1	2	1	3	1	1	1
1	2	1	3	2	1	1	1	1	3	1	1	1	1	2	1	1	2	1	4	1	1	2	1	2	2	3	2	1	3	1	1	2	1	3	1
1	2	1	3	2	1	1	1	1	3	1	1	1	1	2	1	1	2	1	4	1	1	2	1	2	2	3	2	1	3	1	1	2	1	3	1
1	2	2	1	1	2	2	3	2	2	2	3	2	2	1	2	2	2	1	1	2	3	2	2	3	1	3	2	3	1	2	1	2	3	4	3
4	4	4	4	4	3	3	3	3	3	3	3	3	4	3	4	3	3	4	3	4	3	4	3	4	3	4	3	4	2	3	4	3	3	4	3
1	2	1	4	1	1	1	1	2	1	1	1	1	3	4	2	1	1	3	4	1	1	2	1	4	4	4	2	1	3	3	1	2	1	3	1
1	4	4	3	2	4	1	4	3	1	4	4	3	4	1	3	1	4	3	3	4	2	4	4	1	3	2	2	4	2	3	2	4	4	3	4
4	4	3	2	4	4	4	2	3	4	1	1	1	1	2	1	1	4	1	1	4	1	4	1	4	4	4	4	4	1	1	3	3	4	1	3
4	3	4	2	4	3	3	4	2	4	2	1	2	2	1	4	2	4	4	3	4	2	3	2	4	1	4	4	3	4	1	4	3	2	3	4
2	2	3	3	4	3	4	2	2	4	3	3	2	3	4	2	2	3	2	1	4	1	2	2	3	3	2	3	3	2	2	1	3	2	2	2
1	1	2	1	1	4	2	3	1	1	2	1	1	1	1	1	4	2	1	2	1	2	4	1	3	1	1	1	1	2	4	1	3	2	2	4
4	2	1	1	1	2	1	1	3	1	4	1	4	2	1	2	1	4	2	4	4	1	4	1	4	4	2	2	1	1	2	1	3	1	1	1
3	2	3	2	1	1	2	3	2	4	1	1	3	1	1	4	2	1	1	3	2	2	1	2	3	2	2	2	1	2	1	1	3	3	3	4
4	3	4	2	4	3	3	4	2	4	2	1	2	2	1	4	2	4	4	3	4	2	3	2	4	1	4	4	3	4	1	4	3	2	3	4
1	3	4	2	2	2	2	2	2	2	2	2	2	2	2	2	2	2	2	2	2	1	1	2	3	2	2	2	2	3	3	3	2	2	2	2
2	3	1	4	2	4	1	1	1	2	1	1	1	3	4	2	2	4	4	2	4	1	2	4	4	3	1	1	1	4	4	1	2	1	4	4
3	3	2	3	4	2	2	3	2	3	3	2	3	1	3	3	3	3	2	3	1	2	3	2	1	2	1	3	3	2	2	1	2	2	2	3
2	2	2	2	1	2	2	2	2	2	2	2	2	2	2	2	2	2	2	2	2	2	2	2	2	2	2	2	2	2	2	2	2	2	2	2
4	2	2	3	1	2	1	1	4	4	2	1	2	3	3	2	1	2	4	2	3	1	1	4	4	2	4	2	1	4	4	1	2	1	2	3
3	3	2	1	1	2	2	1	3	2	1	3	2	3	2	2	4	2	3	3	2	1	3	2	3	3	1	2	3	3	4	2	2	2	3	2
1	1	2	2	1	1	2	2	2	2	2	2	2	3	3	3	3	2	2	2	1	1	3	3	2	2	2	2	2	2	2	2	2	2	1	1
2	2	2	2	1	2	3	2	3	3	2	1	2	3	4	2	3	2	2	2	4	2	2	2	3	2	2	2	3	3	3	2	2	2	3	3
2	2	2	2	2	2	2	1	2	4	4	2	1	4	3	2	1	2	4	2	4	2	4	3	4	4	4	2	4	4	3	4	2	1	2	2
1	1	1	1	1	1	1	1	1	4	1	1	1	4	2	1	1	2	2	1	4	1	1	2	4	2	2	1	1	4	1	2	2	2	4	2
2	2	2	2	2	3	2	2	2	2	2	2	2	2	2	2	2	2	2	2	2	2	1	2	1	2	2	2	2	3	2	1	2	1	2	2
4	3	3	2	1	2	2	3	2	2	4	1	4	3	1	3	2	4	3	3	2	2	1	2	4	3	1	3	1	2	2	1	2	1	3	3
1	2	2	2	2	2	2	2	2	2	2	2	2	2	2	2	2	2	2	2	2	2	2	2	3	2	2	2	2	2	2	2	2	2	2	2
3	3	3	2	3	3	3	3	2	4	4	2	2	2	3	2	4	2	2	3	3	1	2	2	3	2	4	2	4	3	4	3	2	1	2	2
2	2	2	2	2	2	2	2	2	2	2	1	2	2	2	3	1	3	3	1	2	2	2	3	4	2	1	3	2	3	2	1	3	2	2	3
2	2	3	3	2	3	3	2	2	2	2	3	2	3	2	2	3	2	2	4	4	2	4	2	1	2	2	2	2	2	2	2	3	2	2	2
2	2	2	2	1	2	2	2	2	1	2	2	2	2	1	2	2	1	2	2	2	2	2	1	2	3	2	2	2	2	2	2	2	2	2	2
3	4	2	4	3	3	3	2	4	3	3	3	2	4	1	3	3	3	3	3	1	2	3	2	4	2	3	3	3	3	4	1	3	3	3	1
3	2	2	2	2	3	2	2	2	3	2	2	3	1	2	2	3	2	2	1	2	1	2	1	1	2	2	2	1	1	2	2	2	1	1	2
4	2	4	3	1	3	2	2	2	1	4	3	4	3	2	4	1	4	2	2	3	4	2	4	4	3	2	4	2	1	2	2	4	1	3	4
3	3	2	3	3	3	3	2	2	3	2	3	3	2	2	2	3	3	3	3	3	3	3	2	3	3	2	2	3	3	3	3	3	2	2	3
3	3	3	3	3	3	3	3	3	3	3	3	3	3	3	3	3	3	3	3	3	3	3	3	3	3	3	3	3	3	3	3	2	2	2	4
1	3	2	2	1	3	2	2	3	3	4	2	3	2	2	3	2	4	4	2	1	3	4	4	2	2	1	4	2	3	2	1	2	2	2	4
2	2	2	3	2	3	2	3	1	1	3	2	2	2	2	3	4	3	2	2	4	2	2	2	3	1	3	2	3	2	2	4	2	2	2	3
4	4	2	3	4	3	3	4	3	2	3	4	4	4	2	4	4	4	2	2	3	2	4	4	3	3	3	4	1	1	2	1	3	4	3	2
2	3	4	2	2	2	2	3	3	2	3	4	3	3	2	2	2	3	2	2	3	3	2	2	2	2	3	3	4	2	3	2	2	3	2	2
4	4	4	1	3	4	4	3	1	3	3	2	3	1	1	4	2	4	4	2	4	3	4	4	2	1	1	4	4	4	1	1	3	3	1	1
4	2	3	1	4	3	3	3	1	1	4	2	3	1	1	4	3	4	4	2	1	1	1	4	2	1	2	3	1	2	1	2	4	1	1	3
3	4	2	3	2	2	3	2	1	2	3	2	3	2	3	3	2	4	4	2	2	1	2	4	3	2	1	3	2	4	3	2	3	2	2	3
1	1	2	2	1	1	1	1	1	2	2	2	2	3	4	2	3	3	3	3	4	2	1	4	4	4	4	3	3	3	3	3	3	3	3	3
3	1	1	1	1	1	2	1	4	4	1	2	1	3	2	1	2	1	2	2	2	1	4	2	4	2	1	2	4	2	4	3	1	2	4	4
2	1	2	2	1	2	2	1	4	4	1	2	2	4	4	1	2	3	3	2	4	1	2	4	4	3	4	2	2	2	3	2	2	1	4	2
3	3	1	2	3	2	2	2	3	4	2	4	2	3	4	3	4	2	3	2	4	2	3	2	3	3	1	2	3	3	3	3	3	3	2	4
2	2	2	2	3	2	2	2	3	4	4	2	2	3	2	2	2	2	2	2	4	2	2	2	4	4	1	2	4	4	2	3	2	2	3	4
2	1	3	1	1	1	1	1	1	3	2	1	1	1	4	3	1	1	1	2	3	1	2	3	4	1	1	2	2	3	4	1	1	1	1	2
3	3	2	2	2	3	2	1	4	4	4	2	1	4	4	4	2	2	1	3	4	3	2	1	4	3	1	4	3	3	4	2	2	2	3	4
2	2	2	3	3	2	2	2	2	2	2	2	2	2	2	2	2	2	2	1	2	1	1	2	4	1	2	3	3	2	2	2	3	3	2	3
2	2	2	2	3	2	2	2	2	3	2	2	2	3	4	2	1	2	2	2	4	3	2	2	4	3	2	2	2	2	2	1	2	1	2	2
3	2	2	2	2	2	2	2	2	2	2	2	2	2	2	2	2	2	2	2	2	2	2	2	2	2	2	2	2	2	2	3	3	2	2	2
3	2	1	4	2	2	2	3	1	4	4	1	4	1	4	4	1	4	4	1	1	3	1	4	3	1	4	4	1	4	1	1	4	1	1	1
1	3	2	1	2	2	3	4	4	4	3	4	4	4	4	4	4	4	4	3	4	3	1	4	4	2	4	4	4	4	3	1	3	1	4	4
2	2	1	2	1	2	3	2	1	2	2	3	2	2	3	2	2	2	2	1	3	2	2	2	4	2	2	2	3	2	3	2	2	2	2	2
4	3	3	2	2	3	3	4	3	4	3	3	3	2	4	3	3	3	4	3	3	3	3	4	3	2	2	4	2	2	3	1	4	3	2	4
4	4	2	4	4	3	2	2	1	4	2	3	2	2	4	3	4	2	3	2	4	3	3	2	2	3	3	2	1	2	2	3	2	2	1	2
3	2	2	2	3	3	3	3	2	1	2	2	2	2	2	3	2	4	3	3	3	2	2	3	3	3	3	4	3	3	2	3	3	3	2	3
3	4	2	2	1	2	4	2	3	4	3	4	2	2	4	3	4	2	3	2	4	2	4	3	3	4	3	3	4	3	3	3	3	4	4	4
2	3	2	3	4	2	3	2	2	4	2	3	2	2	3	3	3	2	2	4	1	1	1	2	4	3	3	3	3	2	3	3	4	3	3	4
2	2	1	2	1	1	3	2	1	2	2	4	2	2	1	2	4	2	3	4	1	1	2	1	3	1	1	2	2	2	1	1	2	2	2	3
4	2	2	2	2	2	2	2	2	2	2	2	2	2	2	3	2	3	2	2	3	3	2	1	3	2	1	2	2	2	2	1	2	1	4	2
2	2	2	2	1	2	2	1	3	1	2	2	1	3	3	2	2	2	1	3	4	1	2	2	3	4	2	2	2	2	2	2	2	2	3	2
3	3	3	4	3	3	4	2	3	4	2	3	2	3	4	3	3	2	2	3	4	3	3	3	4	3	3	2	3	2	3	2	3	3	2	3
4	2	1	1	1	2	2	1	3	2	1	2	2	2	4	2	3	2	2	3	4	2	4	4	2	2	3	2	3	4	2	3	2	3	2	3
3	4	2	3	2	3	4	2	2	3	2	3	3	3	3	3	4	3	3	3	4	2	3	3	4	3	1	3	3	3	3	3	4	4	4	4
2	2	2	1	2	2	2	2	2	3	2	2	2	3	3	2	2	2	1	2	4	2	2	2	3	3	3	2	2	1	2	2	2	2	2	4
3	2	2	2	2	3	3	2	1	2	3	2	3	3	2	4	1	4	3	2	2	3	2	2	4	2	2	3	2	3	1	1	3	2	2	2
4	3	2	2	1	3	4	2	2	2	2	1	2	3	3	3	2	4	3	2	4	3	3	2	4	3	2	2	4	3	2	3	2	2	2	3
2	2	1	1	1	1	1	1	1	1	1	1	1	1	1	1	2	1	1	1	1	1	1	1	2	1	1	1	1	2	2	2	2	2	2	2
2	2	2	2	2	2	2	2	2	2	2	2	2	2	2	2	2	2	2	2	2	2	2	2	2	2	2	2	2	2	2	2	2	2	4	4
3	3	2	2	4	4	4	2	3	4	2	3	3	3	3	3	4	2	2	3	4	2	1	1	4	3	2	2	3	3	3	3	3	2	2	3
3	2	2	2	2	2	2	2	2	2	2	2	2	2	2	2	2	2	2	2	1	1	2	2	2	2	2	2	2	2	2	2	2	2	2	2
3	2	2	1	3	3	2	2	2	4	2	3	2	2	1	3	2	1	3	3	3	1	3	1	2	3	1	3	1	3	2	3	2	3	3	3
3	3	2	2	4	3	3	3	4	4	3	2	2	2	2	4	3	3	3	3	4	2	1	2	4	4	4	3	4	4	3	1	3	1	1	1
3	3	3	2	1	3	2	2	1	1	3	4	3	1	3	3	2	3	3	1	1	3	3	1	3	1	1	3	1	3	1	1	3	3	3	3
3	2	2	1	1	3	4	3	1	2	3	3	4	1	2	3	2	3	2	3	2	2	3	3	2	3	1	2	2	2	2	2	3	3	1	4
1	4	3	4	1	4	3	1	1	3	3	3	1	2	1	4	3	2	1	2	2	4	2	1	3	1	2	1	2	4	2	1	3	1	1	1
3	3	3	4	4	4	3	4	2	2	3	2	3	1	2	3	4	3	2	2	2	2	2	2	2	2	2	3	2	2	1	2	2	2	3	3
1	4	2	1	1	3	2	3	2	1	2	2	2	1	1	3	4	4	2	1	1	3	3	2	2	1	2	3	3	3	1	1	3	2	2	1
1	4	2	1	1	3	2	3	2	1	2	2	2	1	1	3	4	4	2	1	1	3	3	2	2	1	2	3	3	3	1	1	3	2	2	1
3	4	3	3	4	3	3	3	3	3	3	3	3	3	3	3	3	3	2	4	3	3	4	3	3	4	3	3	4	3	2	3	3	2	3	4
4	3	4	3	3	3	4	4	3	3	3	4	3	2	2	3	3	4	3	2	3	2	4	2	3	2	2	3	2	2	1	2	3	3	2	4
3	3	3	3	2	3	3	3	2	2	3	3	4	2	2	3	3	3	3	2	2	3	3	3	3	2	2	3	3	2	2	2	3	3	1	2
3	3	2	3	1	3	2	3	2	2	3	2	2	2	2	3	2	2	2	2	1	2	2	2	4	2	2	2	1	2	2	2	2	2	2	2
2	3	2	3	2	2	3	3	1	2	2	3	2	3	2	4	3	2	2	3	2	4	3	2	3	2	2	3	2	1	2	3	2	3	2	3
3	3	2	2	4	2	2	2	2	4	2	2	3	2	4	2	1	2	2	4	2	2	4	4	4	3	4	4	4	4	2	1	2	1	2	4
3	3	4	2	1	4	4	4	2	3	3	3	4	2	4	4	2	4	4	4	4	2	4	3	4	3	2	3	3	3	2	3	4	1	3	3
2	3	2	2	1	2	3	2	1	2	2	2	3	1	1	3	2	4	3	2	1	3	3	1	1	1	1	2	1	2	1	1	2	2	1	3
3	2	2	2	2	3	2	2	2	2	3	2	2	2	2	3	2	3	3	3	3	3	3	2	2	3	3	2	3	2	3	2	2	3	2	2
2	3	3	2	2	4	3	2	1	2	3	2	3	1	2	3	2	2	3	2	1	2	3	2	1	2	1	2	1	2	1	2	2	3	1	2
3	4	1	4	2	3	1	2	2	3	2	3	3	4	2	2	2	4	2	3	2	2	4	3	1	2	2	3	2	3	2	1	2	3	2	3
4	1	1	1	1	2	3	1	4	2	2	3	2	3	2	3	2	3	1	1	1	1	1	1	1	4	1	2	1	2	1	1	3	1	2	1
2	4	2	2	1	4	4	2	1	2	4	3	2	1	1	3	2	1	3	4	1	1	3	4	1	3	2	4	3	4	3	1	4	2	4	3
2	4	4	4	1	4	4	3	2	2	3	3	3	2	2	2	2	3	3	2	2	1	3	2	2	2	3	3	3	2	3	2	4	3	2	3
3	3	3	3	1	2	1	2	1	1	3	4	3	2	1	3	4	4	1	3	1	3	4	1	3	1	1	4	1	2	4	1	4	4	2	1
3	3	2	2	1	2	3	2	2	2	3	4	2	2	3	3	3	2	2	2	3	1	2	2	2	2	1	2	3	2	2	2	3	2	2	2
2	2	3	3	3	2	3	3	1	3	2	2	2	1	2	2	2	2	2	4	4	2	2	2	2	1	2	2	1	1	1	1	2	2	2	2
3	3	3	3	2	2	2	3	3	4	2	3	2	2	3	2	4	3	3	4	4	2	4	4	1	2	3	2	4	4	4	4	4	3	3	4
4	1	1	1	1	2	3	1	4	2	2	3	2	3	2	3	2	3	1	1	1	1	1	1	1	4	1	2	1	2	1	1	3	1	2	1
2	4	3	2	1	3	4	3	2	1	3	1	3	4	3	2	1	3	4	2	2	2	1	3	4	2	1	2	1	3	2	1	2	1	2	3
4	2	4	3	2	3	3	4	1	1	2	2	3	1	2	4	4	4	4	3	4	2	3	3	3	1	1	3	3	2	1	2	3	1	2	2
4	4	3	3	2	4	3	3	2	1	2	4	4	3	4	3	4	4	3	1	4	2	4	4	1	2	1	4	2	4	2	2	2	4	2	4
3	3	2	2	3	3	3	2	2	3	3	3	3	2	3	3	2	3	2	3	3	2	2	3	2	2	1	2	1	2	1	2	3	2	2	4
3	4	2	3	1	2	4	3	3	1	2	4	3	2	4	3	2	3	4	2	4	2	4	4	1	2	3	3	4	2	2	1	3	3	2	3
3	3	1	1	4	2	1	1	2	4	3	3	1	2	4	4	1	1	3	2	2	1	1	1	4	2	1	2	1	2	1	1	2	2	1	4
1	2	2	2	1	3	2	2	1	2	2	1	2	2	2	2	1	2	2	2	2	1	2	2	4	1	2	2	2	2	2	2	2	1	2	3
2	1	2	2	4	2	2	3	2	3	2	1	3	2	2	4	1	3	1	2	4	2	4	4	4	2	3	3	1	1	3	3	3	1	2	1
3	3	2	2	4	3	3	2	1	3	3	3	2	1	3	2	2	3	2	3	4	2	3	1	3	2	3	2	4	3	2	2	3	3	2	3
3	2	4	4	3	3	2	4	1	2	3	1	2	1	3	2	1	2	3	1	2	2	1	2	1	2	3	2	1	2	1	1	2	1	2	4
4	3	2	3	4	4	3	2	2	4	4	4	3	3	3	3	4	3	3	2	2	2	3	2	2	3	1	2	3	3	3	4	2	1	2	2
3	4	2	2	1	3	2	3	2	3	2	2	3	2	3	2	4	3	2	3	1	3	3	2	1	2	1	3	4	4	2	2	3	3	3	1
4	4	3	3	1	3	3	3	3	2	4	4	4	2	2	3	4	3	4	4	4	2	4	4	1	2	2	3	3	4	3	4	3	4	3	4
3	4	3	2	2	3	2	3	4	4	2	2	3	2	1	3	2	3	4	2	1	2	4	2	4	1	2	2	3	4	1	1	3	2	2	1
3	3	3	2	2	2	2	3	2	3	2	2	2	2	2	3	2	3	3	1	2	2	3	3	3	1	2	2	3	2	2	2	3	2	2	2
3	4	4	2	4	4	1	2	1	4	4	4	3	1	4	3	1	4	2	1	3	1	4	3	2	2	1	4	3	2	3	3	3	2	2	1
4	4	3	3	3	3	4	3	3	3	3	4	4	2	1	3	4	4	2	2	2	3	3	1	2	2	2	3	1	2	2	2	3	3	1	3
4	4	3	3	3	1	2	2	2	3	3	2	2	1	2	3	3	3	3	2	2	3	3	3	2	2	2	3	3	2	2	3	3	3	3	2
3	2	1	3	2	2	1	1	2	3	1	1	2	2	2	2	1	2	4	1	2	1	1	2	4	2	1	2	2	3	3	1	3	2	3	2
3	3	2	1	1	4	3	2	1	1	1	3	3	2	1	2	3	4	3	2	1	2	2	2	1	1	1	2	1	2	2	1	3	2	1	2
2	1	1	1	2	4	2	1	1	2	2	3	2	2	3	2	1	2	3	4	2	1	1	2	4	3	1	3	3	1	2	3	2	1	3	4
3	2	2	3	1	4	2	3	1	2	3	1	3	3	4	3	1	4	4	3	2	2	1	1	3	2	4	3	2	4	1	2	2	3	3	4
2	2	2	2	2	2	3	1	1	3	2	1	2	2	3	2	1	2	2	1	3	2	1	3	4	1	2	2	1	2	1	1	3	1	2	2
2	2	2	2	2	2	3	1	1	3	2	1	2	2	3	2	1	2	2	1	3	2	1	3	4	1	2	2	1	2	1	1	3	1	2	2
2	4	4	4	1	4	4	3	2	2	3	3	3	2	2	2	2	3	3	2	2	1	3	2	2	2	3	3	3	2	3	2	4	3	2	3
4	4	2	1	2	4	3	4	2	1	3	3	3	1	3	4	3	4	3	2	3	2	4	3	1	2	1	4	3	2	1	2	3	4	1	3
3	4	3	2	1	3	3	3	4	4	4	3	3	1	2	4	4	4	4	3	4	1	4	4	4	3	1	4	2	2	2	2	4	3	1	4
2	2	2	3	3	2	2	2	2	3	2	2	2	2	2	2	2	3	3	3	3	2	2	2	2	2	2	2	2	2	2	2	2	2	2	2
2	3	3	2	2	3	2	4	1	2	2	3	3	1	2	3	3	2	2	2	3	2	3	3	2	2	2	3	2	2	2	1	2	3	2	2
3	2	3	2	1	3	3	2	2	1	4	4	3	2	2	4	4	3	2	2	4	4	1	2	1	2	1	4	2	1	1	2	4	4	2	2
4	4	2	4	3	3	4	1	4	4	2	4	1	2	1	4	4	4	2	1	2	1	4	2	2	4	1	3	4	1	4	4	3	4	3	4
4	3	2	2	3	2	3	3	2	3	2	3	3	2	3	2	2	2	2	3	3	2	3	2	3	3	2	2	2	3	2	2	3	2	2	3
3	3	2	3	2	3	4	3	1	2	3	4	3	2	1	4	3	3	3	3	2	2	4	3	3	2	1	2	2	2	1	3	3	4	2	4
3	3	2	3	1	3	3	2	2	2	3	3	3	2	3	3	3	3	3	4	4	2	4	2	4	1	4	2	4	3	3	2	2	3	3	2
3	4	2	2	3	3	3	2	1	2	3	3	3	2	3	3	2	2	3	3	2	2	2	3	1	2	3	3	2	3	2	3	1	3	2	3
3	3	2	2	3	3	4	2	1	3	3	4	4	2	2	3	2	3	3	3	4	2	4	4	3	3	3	3	3	2	2	3	3	2	2	3
3	2	2	3	1	2	3	2	2	2	2	2	2	2	2	2	2	2	2	2	2	2	2	2	3	2	2	2	1	4	3	2	2	2	2	2
4	4	3	3	1	3	3	3	3	2	4	4	4	2	2	3	4	3	4	4	4	2	4	4	1	2	2	3	3	4	3	4	3	4	3	4
4	2	3	2	4	4	3	2	1	4	3	3	3	2	4	3	4	3	3	3	4	2	3	3	2	3	2	3	3	3	2	3	4	4	2	4
3	1	2	3	3	3	4	4	1	2	4	2	4	1	2	4	3	4	4	1	1	3	2	4	1	1	1	3	3	1	1	1	4	3	2	3
3	3	2	3	1	3	3	3	3	3	3	3	3	3	3	3	3	3	3	2	3	3	3	3	2	3	2	3	3	3	3	3	1	3	2	2
2	3	2	1	1	3	2	2	2	3	3	4	2	2	1	3	2	3	3	2	3	3	2	3	3	1	1	3	4	2	2	1	4	3	1	4
3	3	4	2	1	3	2	3	1	1	2	2	3	1	1	2	3	2	2	4	2	1	3	1	2	2	1	2	2	1	2	2	3	3	1	3
3	4	3	3	2	3	3	2	3	2	3	3	4	2	2	3	4	3	3	3	4	2	3	3	1	2	2	3	3	3	3	4	4	4	2	3
3	3	2	3	1	3	3	2	2	2	3	3	3	2	2	3	2	3	3	3	2	3	3	2	3	3	2	2	3	2	2	2	3	2	2	2
3	4	2	2	4	4	2	4	1	3	4	3	3	1	4	4	4	3	3	3	4	2	3	3	4	3	3	3	2	2	3	2	3	3	2	3
2	2	1	2	3	2	2	2	2	3	2	2	3	2	3	3	3	2	2	3	3	2	2	2	3	3	1	2	2	3	2	2	2	2	2	3
2	3	3	2	3	2	3	2	2	4	2	3	3	2	4	2	3	2	3	4	4	2	3	2	3	3	3	2	3	3	2	2	2	3	2	4
3	2	1	3	3	3	2	3	3	2	3	3	3	2	3	1	3	2	4	3	3	2	3	3	3	2	1	3	2	3	2	3	4	4	3	4
4	4	3	4	4	3	1	4	1	4	4	2	4	1	2	4	4	4	4	1	4	4	4	4	1	1	1	4	4	4	1	1	4	4	1	1
2	1	3	1	1	3	1	2	1	1	3	1	1	1	2	3	3	2	1	1	1	4	3	2	4	1	2	3	4	2	1	1	4	1	2	1
3	3	3	3	2	2	3	2	2	2	3	3	2	2	2	3	2	3	2	3	2	2	3	2	2	1	2	3	3	2	3	2	3	3	2	2
1	1	2	2	2	3	3	2	1	3	3	1	2	1	2	3	2	2	2	1	2	1	1	2	2	2	1	2	2	2	1	1	2	1	2	2
1	1	2	2	2	3	3	2	1	3	3	1	2	1	2	3	2	2	2	1	2	1	1	2	2	2	1	2	2	2	1	1	2	1	2	2
2	3	3	3	3	3	3	3	3	3	3	3	3	3	3	3	3	3	3	3	3	3	3	3	3	3	2	2	2	3	3	3	2	3	2	3
3	3	3	2	1	4	3	4	2	1	4	4	4	1	2	4	3	4	2	2	4	2	3	3	2	1	1	3	4	2	2	1	4	3	3	2
2	3	3	2	1	3	1	3	3	1	4	3	3	2	1	2	1	4	2	4	2	2	1	1	4	2	3	2	4	4	3	1	1	1	3	4
4	4	2	3	4	3	3	4	3	2	3	4	4	4	2	4	4	4	2	2	3	2	4	4	3	3	3	4	1	1	2	1	3	4	3	2
4	4	3	3	2	4	3	3	2	1	2	4	4	3	4	3	4	4	3	1	4	2	4	4	1	2	1	4	2	4	2	2	2	4	2	4
2	3	2	3	3	3	3	3	3	3	2	3	2	3	3	3	3	3	1	2	2	2	2	2	3	3	3	2	3	3	3	3	3	3	2	3
4	4	4	2	2	3	3	4	2	4	2	4	3	3	3	3	4	2	2	3	4	2	3	2	1	2	2	2	3	3	3	2	4	4	2	4
3	3	3	3	2	3	3	2	1	1	3	3	3	2	3	3	3	3	3	3	2	2	3	1	2	2	2	3	2	2	2	3	3	3	2	4
2	2	2	2	1	3	3	2	1	1	2	1	3	1	2	4	1	2	2	1	4	3	1	3	1	1	2	3	1	4	3	1	4	1	3	4
3	3	3	2	2	3	3	3	2	1	2	3	2	2	3	2	2	3	2	2	2	2	2	3	3	3	3	2	2	1	1	1	1	2	2	3
3	3	3	3	3	3	3	3	3	3	3	3	3	3	3	3	3	3	3	3	3	3	3	3	2	3	3	3	3	3	3	1	3	3	3	3
2	2	2	2	2	2	2	2	2	2	2	4	3	2	3	4	3	2	3	2	2	2	3	4	4	3	2	3	3	3	3	3	2	3	4	4
3	3	2	3	1	3	3	2	1	2	3	3	2	1	2	3	2	3	3	2	2	3	2	3	3	2	2	2	1	2	1	2	3	2	2	3
3	3	3	2	2	4	4	3	1	2	3	3	3	2	2	3	3	4	3	2	1	3	4	4	4	1	1	3	3	3	2	2	4	2	2	4
3	2	3	2	2	3	3	2	3	2	3	2	3	2	3	3	3	3	2	3	2	2	3	2	3	2	2	3	3	2	3	2	3	2	3	3
3	3	3	2	1	2	2	2	2	3	3	3	2	2	1	2	1	3	2	2	1	2	3	2	4	2	1	3	2	3	2	2	3	3	3	3
4	3	3	3	3	2	3	4	3	3	3	3	3	3	3	4	4	3	3	3	3	2	1	3	3	3	1	4	4	3	1	1	2	2	1	3
2	3	3	2	3	3	2	2	2	2	2	2	2	2	2	3	4	3	3	2	3	3	3	2	2	2	2	2	2	2	2	2	2	2	2	3
3	3	3	2	1	3	2	2	2	1	2	3	2	2	3	2	1	2	1	2	4	3	2	3	2	3	1	2	2	2	1	1	2	2	3	2
4	4	3	3	3	3	3	3	3	1	3	2	4	2	2	2	3	2	1	2	3	2	2	1	2	2	2	4	1	2	2	2	2	2	2	3
3	2	2	3	3	3	3	4	1	1	3	3	3	1	3	4	2	2	1	1	1	2	2	4	2	1	1	1	4	1	4	4	3	3	3	3
3	2	2	3	2	1	3	2	4	2	3	1	2	2	1	2	2	2	2	3	2	2	3	3	4	2	3	2	3	2	2	3	2	2	1	2
4	4	3	2	3	3	2	4	2	2	3	4	3	2	2	3	4	4	3	2	3	2	3	3	2	2	1	4	2	2	1	2	3	4	2	4
2	3	2	1	4	4	2	3	1	3	2	2	4	1	2	3	2	4	3	4	2	3	4	4	4	2	4	2	4	2	1	2	3	3	3	2
2	4	1	2	2	2	3	2	2	2	3	3	3	3	2	3	4	2	2	3	3	3	4	3	2	2	2	3	4	2	2	3	3	4	1	2
2	4	1	2	2	2	3	2	2	2	3	3	3	3	2	3	4	2	2	3	3	3	4	3	2	2	2	3	4	2	2	3	3	4	1	2
3	4	4	4	2	4	4	4	3	3	4	3	4	3	2	4	2	4	3	2	4	1	1	4	3	2	4	3	3	4	2	2	3	3	3	2
3	3	3	3	2	2	3	3	3	2	3	2	2	2	3	3	2	2	2	3	2	2	4	3	2	2	3	2	2	3	3	2	3	3	3	4
2	2	2	4	3	3	3	3	2	3	2	3	3	2	3	3	3	3	3	3	2	3	3	3	3	3	2	3	3	3	1	1	2	2	2	2
3	4	2	2	1	3	2	2	1	2	3	3	3	1	2	4	4	2	3	2	1	3	2	4	4	1	1	2	4	1	1	2	4	4	2	3
2	2	2	2	1	3	2	2	2	3	3	3	3	2	3	3	3	2	3	3	3	3	4	3	4	4	4	3	3	4	3	3	3	3	2	3
3	3	1	2	1	3	3	2	2	2	3	2	2	2	3	3	3	2	2	2	3	1	3	2	3	2	2	2	2	2	2	2	2	2	2	2
4	4	3	1	1	4	3	4	1	2	3	2	4	1	4	4	3	4	2	1	4	4	4	4	3	2	4	4	1	4	1	1	4	4	2	3
3	4	3	2	1	2	3	4	1	2	3	4	3	2	2	3	4	2	3	1	1	2	3	3	3	2	1	4	1	2	2	1	3	3	2	4
2	2	2	2	2	2	1	3	1	3	4	2	4	1	1	4	3	2	2	1	1	4	3	4	3	2	1	4	1	2	1	1	3	3	1	1
4	3	3	4	3	4	3	3	2	3	4	2	3	2	3	3	2	2	3	2	4	1	1	3	4	1	2	2	1	3	2	1	3	2	2	1
3	3	2	2	1	3	2	2	2	2	3	2	3	2	2	3	2	3	2	2	1	2	2	3	3	2	2	3	2	3	2	2	3	2	2	2
4	4	2	3	2	3	3	2	2	3	3	3	2	3	4	3	3	2	3	3	4	2	4	3	3	4	4	2	3	3	2	1	3	2	1	2
3	3	3	4	2	3	2	3	2	2	3	3	3	2	2	3	3	3	3	2	1	2	3	3	2	2	2	3	2	2	2	1	2	2	2	1
3	4	3	3	1	4	4	3	2	4	4	4	3	3	4	3	4	4	4	2	4	2	4	4	1	1	1	3	3	2	3	2	4	4	2	4
2	3	2	3	2	3	2	3	2	2	3	2	3	2	2	3	2	3	2	2	2	2	3	2	2	3	3	3	2	2	2	1	2	2	2	2
3	4	2	3	2	3	4	3	2	3	3	4	3	2	2	3	4	4	3	3	4	3	4	2	2	2	2	3	4	2	2	4	4	4	2	3
2	2	2	2	3	3	2	3	3	3	3	3	3	3	3	3	3	2	2	2	3	3	3	2	2	2	2	3	3	3	3	3	3	3	3	3
3	3	2	2	4	4	3	2	2	3	2	3	3	2	1	3	4	3	2	4	2	2	3	2	4	4	1	2	4	2	3	3	2	2	4	4
3	4	2	2	1	4	3	3	1	4	3	2	2	2	3	2	3	2	3	3	4	1	2	3	2	2	4	2	3	2	2	1	2	2	1	2
3	3	2	3	1	2	2	3	2	3	3	2	2	3	3	3	2	2	3	2	2	1	3	2	3	3	3	3	3	3	2	2	3	2	2	2
4	3	2	4	3	3	3	3	2	3	3	2	3	2	2	3	2	2	2	1	2	1	1	2	2	2	1	2	2	2	2	1	2	2	2	2
3	3	2	1	1	3	2	3	1	2	3	2	2	1	1	3	3	3	2	2	2	2	2	3	4	2	1	3	2	4	2	2	3	2	1	4
2	4	3	2	2	4	3	2	2	2	3	4	2	2	3	3	4	2	2	2	4	3	4	2	1	3	2	3	2	2	2	2	4	4	2	4
2	4	3	1	1	3	2	2	1	1	3	3	4	3	2	3	4	3	3	2	2	2	4	3	2	3	1	2	3	1	3	1	3	4	2	4
2	3	2	3	3	2	2	3	3	2	2	2	3	3	3	2	3	3	3	2	2	3	3	3	2	1	1	2	1	3	3	2	3	2	3	4
3	3	3	2	1	2	2	2	1	2	3	2	3	1	1	3	4	3	3	4	2	1	4	3	4	2	2	3	2	2	3	1	4	4	2	4
3	3	3	2	1	2	2	2	1	1	2	3	3	1	2	2	2	3	2	2	2	2	3	3	4	2	1	2	3	2	3	2	3	2	3	2
3	3	3	3	1	3	3	3	1	2	4	3	3	1	1	3	4	3	2	3	2	2	3	2	1	2	1	3	3	1	1	2	3	4	1	4
4	4	3	2	1	2	4	3	1	2	3	4	3	2	2	3	4	2	3	4	1	2	4	1	2	2	1	2	4	3	3	3	4	4	2	3
4	2	3	2	2	3	3	3	2	4	3	3	3	2	4	3	2	2	2	1	2	1	3	3	3	3	2	3	2	3	3	3	3	3	3	4
3	4	2	2	2	3	3	3	2	2	3	3	3	1	2	3	3	3	3	2	2	3	4	2	2	1	2	4	3	2	2	1	3	3	2	2
3	2	1	2	3	2	4	2	3	3	2	4	2	2	2	4	4	3	3	4	4	2	3	2	4	3	1	2	1	4	2	3	2	3	2	4
3	3	3	4	1	3	2	3	1	2	3	3	3	2	1	3	2	2	2	2	1	3	2	2	3	1	1	2	2	2	2	1	3	2	1	4
3	3	3	2	3	4	3	3	1	2	2	2	3	2	3	3	4	3	2	3	3	2	2	1	1	2	1	3	4	2	3	2	2	2	1	3
3	1	2	4	2	2	1	2	1	3	4	1	4	2	2	4	1	4	1	2	4	3	4	3	4	2	2	3	2	3	1	1	3	1	2	3
4	3	3	2	2	3	3	4	3	4	3	3	3	2	4	3	3	3	4	3	3	3	3	4	3	2	2	4	2	2	3	1	4	3	2	4
1	3	1	2	3	2	2	2	1	2	1	3	3	1	1	2	2	3	2	4	4	2	4	4	4	4	1	4	4	3	2	4	2	2	1	4
3	2	3	3	2	3	2	3	1	2	2	3	2	1	1	2	2	1	3	2	2	2	3	1	4	1	1	2	1	1	1	1	2	3	2	1
3	4	2	4	1	3	2	3	1	4	3	1	4	2	1	4	1	4	4	1	4	2	4	2	4	4	1	4	4	4	1	1	4	1	2	3
3	3	3	3	3	2	3	2	2	3	2	2	2	3	3	2	3	3	3	2	2	2	3	3	1	3	2	2	3	3	2	2	2	2	2	3
2	4	3	2	2	4	3	3	1	2	3	3	4	1	2	3	2	4	2	2	3	3	2	3	2	2	3	4	4	2	2	1	4	3	2	3
2	3	2	3	1	2	2	2	2	3	2	2	2	2	3	2	1	2	3	3	4	2	4	4	4	2	2	2	4	3	3	2	2	2	2	1
3	2	4	4	3	3	2	4	1	2	3	1	2	1	3	2	1	2	3	1	2	2	1	2	1	2	3	2	1	2	1	1	2	1	2	4
3	2	2	3	1	4	2	3	1	2	3	1	3	3	4	3	1	4	4	3	2	2	1	1	3	2	4	3	2	4	1	2	2	3	3	4
2	4	2	2	2	4	4	3	2	2	2	2	3	3	2	4	3	2	3	4	2	2	3	4	3	2	2	3	4	2	4	3	4	2	4	4
3	4	2	3	1	3	3	3	2	2	2	3	3	2	2	3	3	3	3	2	3	4	2	3	3	2	2	4	3	4	2	3	3	3	2	2
2	3	2	2	1	2	3	4	3	2	1	2	3	4	3	2	1	2	2	1	3	2	4	2	4	1	3	2	3	2	4	2	3	3	1	2
2	2	3	4	1	3	4	3	2	4	4	1	3	2	3	2	1	3	3	3	2	2	1	3	4	3	4	2	1	3	2	1	2	1	3	3
3	4	2	4	4	2	2	4	2	4	2	3	3	2	3	2	3	3	2	3	4	4	4	3	3	2	1	3	4	3	2	4	3	2	3	3
3	3	2	1	1	3	2	3	3	2	3	2	2	1	1	3	3	3	2	2	2	2	2	3	4	2	1	3	2	4	2	2	3	2	1	4
2	3	2	2	1	3	2	3	1	2	4	3	3	1	1	3	2	3	2	1	2	2	2	3	4	1	1	3	2	2	1	1	3	2	3	1
3	2	2	2	4	3	3	2	2	3	2	2	2	2	3	3	2	2	4	2	4	2	4	2	4	3	3	2	4	3	3	2	2	2	2	3
3	3	1	2	2	4	4	2	3	4	3	2	2	1	3	4	1	4	2	1	1	2	2	3	4	1	1	4	2	2	2	1	4	1	3	4
2	3	2	2	1	3	4	2	2	2	2	3	3	2	2	3	4	4	3	2	2	1	3	3	1	2	1	3	4	1	2	1	2	4	2	4
4	2	2	2	1	2	3	2	2	2	2	2	3	2	2	2	2	2	2	2	2	2	2	2	3	3	2	2	2	2	2	2	2	2	2	2
3	3	3	3	2	3	4	4	2	2	3	3	3	1	2	3	4	4	4	2	2	2	4	2	2	2	2	4	3	2	2	3	3	3	2	2
2	3	2	2	2	3	2	2	2	2	2	3	2	2	2	3	2	3	3	2	2	3	2	1	2	2	1	3	2	3	2	2	3	3	2	3
4	4	4	4	1	4	2	4	4	1	4	3	4	2	1	4	4	4	4	3	3	3	4	4	1	3	1	4	3	4	1	1	4	4	1	4
3	3	2	2	1	4	3	2	3	2	3	2	3	3	4	3	2	2	3	2	3	3	2	2	3	2	1	3	3	4	2	1	2	2	3	3
2	3	4	1	1	3	2	4	1	1	4	2	4	1	1	4	3	4	3	1	2	1	3	4	1	1	1	4	1	2	1	1	4	4	2	1
2	2	3	2	2	3	2	3	3	2	3	3	3	4	3	4	2	3	2	2	3	3	2	2	3	2	1	1	2	2	3	1	3	3	1	2
3	2	2	2	3	3	3	2	2	2	3	3	2	2	2	3	4	3	3	2	1	3	2	2	3	2	2	3	1	3	2	2	3	1	2	2
3	3	2	1	1	4	4	3	3	1	3	4	4	1	1	4	4	3	3	1	4	4	4	2	1	1	1	4	4	4	2	1	4	4	1	1
3	3	3	3	2	2	3	2	2	2	2	1	2	3	2	2	2	3	3	2	2	2	1	3	4	1	2	2	2	4	3	1	2	1	2	3
3	3	3	3	1	4	1	4	1	1	3	2	3	1	2	4	3	3	3	2	2	2	3	2	1	1	1	3	1	1	1	1	3	2	2	3
2	2	2	3	1	2	2	2	2	1	3	3	3	1	2	2	2	2	1	1	2	2	2	3	1	2	1	3	3	2	1	1	2	2	1	1
3	3	2	3	2	2	2	2	2	2	3	2	2	2	3	2	4	2	2	3	4	2	2	1	3	2	2	2	2	1	2	2	3	3	2	3
4	4	3	3	3	3	1	2	2	2	3	3	2	1	2	3	3	3	3	2	2	3	3	3	2	2	2	3	3	2	2	3	3	3	3	2
3	3	3	3	2	4	3	2	2	2	4	3	3	2	2	3	3	4	3	2	2	3	3	3	2	2	2	3	3	3	2	2	3	2	2	2
2	2	2	3	1	3	2	2	1	2	3	2	3	2	1	3	1	3	3	1	2	2	2	3	4	2	2	3	2	3	2	1	2	1	2	2
2	4	3	4	2	3	3	4	2	4	3	1	4	1	2	4	3	3	4	2	3	2	4	4	3	1	2	4	1	4	1	1	4	3	1	3
3	3	4	4	2	3	2	2	3	3	3	3	2	2	2	3	2	3	3	3	3	2	4	2	2	2	1	3	1	1	2	2	3	2	1	2
2	4	3	4	3	2	3	2	3	3	1	3	4	3	2	3	4	2	3	1	2	3	2	1	1	2	1	4	3	2	3	3	2	3	2	3
3	2	3	1	1	3	3	2	1	2	3	3	4	1	1	3	4	2	3	1	1	4	4	4	1	1	4	4	4	3	1	1	3	3	3	1
4	3	3	1	1	4	3	3	1	3	3	3	4	1	2	4	4	4	4	2	4	2	3	4	4	2	2	3	1	4	1	3	3	2	3	4
2	3	1	1	1	2	4	1	1	2	4	3	1	1	1	4	2	3	1	1	2	3	1	3	2	1	1	2	2	1	2	1	3	2	1	1
2	2	3	2	1	3	2	3	2	1	4	2	3	2	3	4	3	3	2	2	2	2	2	2	2	2	1	3	2	2	1	2	3	2	2	3
4	3	3	3	2	2	3	3	1	2	4	3	3	1	2	3	2	4	4	2	2	2	2	1	2	2	2	3	2	3	1	1	3	4	1	1
2	3	2	2	1	2	3	4	3	2	1	2	3	4	3	2	1	2	2	1	3	2	4	2	4	1	3	2	3	2	4	2	3	3	1	2
3	3	3	4	2	3	3	4	3	1	3	3	3	1	3	3	2	3	3	2	1	2	2	1	3	3	2	2	2	2	2	3	3	3	3	2
3	3	3	4	2	3	3	4	3	1	3	3	3	1	3	3	2	3	3	2	1	2	2	1	3	3	2	2	2	2	2	3	3	3	3	2
2	3	1	3	4	3	2	1	1	2	4	3	1	1	1	4	3	4	3	1	3	4	3	1	1	2	1	4	1	4	1	1	1	3	1	2
3	1	4	4	1	4	1	4	1	2	2	1	2	1	2	2	1	4	4	2	1	1	1	4	4	1	1	3	1	2	3	1	1	1	3	2
4	4	2	1	2	4	3	4	2	1	3	3	3	1	3	4	3	4	3	2	3	2	4	3	1	2	1	4	3	2	1	2	3	4	1	3
3	4	3	2	4	3	3	4	2	4	2	3	2	2	3	2	4	2	1	4	4	2	4	1	1	2	4	3	4	2	2	3	3	3	3	3
3	3	2	3	2	3	3	2	3	3	3	2	2	2	4	2	3	2	2	3	3	2	3	2	3	2	2	2	2	2	3	3	3	2	3	3
4	4	3	1	3	4	4	3	2	4	3	4	4	2	4	4	4	4	3	2	4	3	4	2	3	1	2	4	4	3	2	2	3	3	2	2
3	3	2	2	1	3	2	2	2	2	3	3	3	2	2	3	3	3	2	1	3	3	3	4	2	2	2	2	3	2	2	2	3	4	3	3
3	4	2	2	1	3	3	2	2	2	2	4	3	2	3	3	4	3	2	4	3	2	4	2	2	3	2	2	4	2	2	4	3	4	2	4
3	4	2	2	4	3	4	2	1	3	3	4	4	2	2	3	4	4	3	2	4	3	3	2	1	2	1	3	4	3	2	1	3	4	2	3
4	4	3	4	4	3	1	4	1	4	4	2	4	1	2	4	4	4	4	1	4	4	4	4	1	1	1	4	4	4	1	1	4	4	1	1
3	4	4	4	1	4	1	4	1	4	4	1	4	1	4	3	4	4	4	1	1	4	4	4	4	4	1	1	4	1	1	1	4	1	1	4
2	2	2	3	3	3	2	1	2	3	2	2	3	3	2	4	2	3	2	3	3	1	2	3	4	3	3	2	3	3	2	2	2	2	2	3
3	4	2	3	2	3	4	3	1	1	3	3	3	2	1	3	2	3	3	2	1	3	2	2	2	2	2	3	2	3	1	1	3	2	2	2
4	3	3	2	2	3	1	3	2	3	3	2	3	1	1	4	2	3	4	2	2	4	3	3	4	2	2	4	4	3	1	2	3	4	1	3
4	3	3	4	2	4	3	3	3	3	3	3	3	3	3	3	3	2	2	2	2	2	2	2	2	3	2	2	2	3	3	2	2	2	2	2
2	3	2	2	3	2	1	2	2	4	2	2	2	3	4	2	2	3	2	4	4	3	4	3	4	4	4	3	4	2	2	3	3	1	3	4
2	3	2	3	1	1	4	2	2	3	1	3	2	3	4	2	1	1	2	4	3	1	4	2	4	3	2	2	1	4	3	4	2	1	1	3
2	2	2	3	3	2	1	4	1	2	1	1	3	1	1	4	2	3	4	1	1	3	1	4	4	2	4	3	4	4	2	2	4	1	1	2
2	3	3	2	2	4	4	3	2	1	2	4	4	3	2	2	4	4	2	3	4	1	4	2	1	2	1	4	3	2	3	1	3	4	2	4
4	3	3	2	2	3	3	3	2	2	3	3	3	2	2	3	3	4	3	3	2	2	3	2	3	3	2	3	2	2	2	3	3	3	2	3
4	3	3	3	1	4	3	3	1	3	4	3	4	1	1	4	3	4	3	2	4	3	3	3	2	2	1	4	2	2	1	3	4	3	3	4
4	4	4	4	3	4	3	3	3	3	4	4	4	3	3	4	3	3	3	3	2	4	3	3	1	3	2	2	3	3	3	3	2	2	3	2
2	3	2	3	2	3	4	2	2	3	2	2	2	2	2	4	3	3	3	2	4	2	4	4	2	2	1	2	1	2	2	2	3	3	2	2
4	4	2	3	1	4	2	4	2	1	3	4	4	3	1	3	4	4	3	4	1	3	4	4	2	2	1	4	1	3	4	2	4	4	3	4
4	4	4	4	4	4	1	4	1	1	2	1	2	1	1	4	1	4	4	1	4	4	1	4	4	1	1	4	1	4	1	2	4	1	1	4
2	3	2	2	4	2	2	2	2	4	2	2	2	3	3	3	2	2	3	3	3	2	4	2	4	2	3	2	3	3	2	2	3	3	3	4
3	4	3	3	3	3	3	3	3	3	3	3	3	3	3	3	3	3	3	3	3	3	3	3	3	3	3	3	3	3	3	3	3	3	3	3
3	4	2	2	1	3	3	2	2	2	2	4	3	2	3	3	4	3	2	4	3	2	4	2	2	3	2	2	4	2	2	4	3	4	2	4
2	2	3	3	3	4	3	3	4	2	3	2	4	3	4	3	2	4	2	4	2	3	4	3	4	3	4	3	4	3	2	2	3	2	3	3
3	2	2	2	2	3	2	2	2	3	2	2	3	1	2	2	3	2	2	1	2	1	2	1	1	2	2	2	1	1	2	2	2	1	1	2
1	3	3	4	2	4	3	2	3	2	4	4	3	3	3	2	4	4	4	2	2	3	4	3	3	2	2	3	4	4	2	1	3	3	2	3
2	3	4	3	4	4	3	4	3	4	2	4	4	1	3	2	4	4	1	2	4	3	4	3	2	2	4	4	2	1	2	4	4	3	1	4
3	4	2	3	1	3	3	3	2	2	2	3	3	2	2	3	3	3	3	2	3	4	2	3	3	2	2	4	3	4	2	3	3	3	2	2
3	4	2	2	1	4	3	3	1	2	3	4	4	1	2	3	3	3	3	2	4	2	4	3	3	2	1	3	1	2	2	2	4	4	2	3
2	2	2	2	2	2	2	2	2	2	2	2	2	2	2	2	2	2	2	2	2	2	2	2	2	2	2	2	2	2	2	2	2	2	2	2
2	2	2	4	2	2	2	2	1	2	2	2	2	1	2	2	2	2	2	2	2	2	2	2	2	2	2	2	2	2	2	2	2	2	2	2
2	4	3	2	2	3	1	3	3	1	2	2	3	2	2	2	1	2	2	1	3	3	2	3	3	2	2	2	1	3	2	2	3	2	3	3
2	3	1	1	1	3	2	4	2	2	3	3	4	1	4	3	2	4	3	1	3	3	4	3	2	1	4	4	3	2	1	1	3	3	2	3
2	2	2	2	2	2	2	2	2	2	2	2	2	2	2	2	2	2	2	2	2	2	2	2	2	2	2	2	2	2	2	2	2	2	2	2
2	1	2	2	4	2	2	3	2	3	2	1	3	2	2	4	1	3	1	2	4	2	4	4	4	2	3	3	1	1	3	3	3	1	2	1
4	2	4	3	2	3	3	4	1	1	2	2	3	1	2	4	4	4	4	3	4	2	3	3	3	1	1	3	3	2	1	2	3	1	2	2
3	3	2	2	2	3	2	3	2	4	2	3	2	1	2	2	2	2	2	3	1	2	3	3	2	2	1	3	2	2	2	3	3	3	2	2
3	1	1	4	1	4	2	2	1	2	3	2	3	2	1	4	2	2	4	4	2	2	3	2	4	3	1	4	3	2	2	4	2	1	1	4
3	2	3	2	3	3	2	1	2	4	2	1	2	2	4	2	2	2	2	4	3	1	2	2	4	4	2	2	2	1	2	3	2	2	2	2
3	2	3	3	2	2	4	3	2	2	2	3	2	3	3	3	3	3	3	2	4	2	2	2	4	3	2	3	3	3	3	2	2	2	2	3
3	3	2	3	1	3	2	2	2	2	3	2	2	2	2	3	2	1	2	2	3	2	2	3	3	2	2	3	3	2	2	2	2	2	2	4
3	3	2	2	3	3	3	2	2	3	3	3	3	2	3	3	2	3	2	3	3	2	2	3	2	2	1	2	1	2	1	2	3	2	2	4
3	4	3	3	1	4	1	3	2	4	2	1	3	3	4	4	1	4	4	2	4	2	1	2	4	2	1	3	1	4	1	1	4	2	2	3
3	3	2	2	1	4	3	2	3	2	3	2	3	3	4	3	2	2	3	2	3	3	2	2	3	2	1	3	3	4	2	1	2	2	3	3
3	2	2	2	1	2	1	3	2	3	2	2	2	3	2	2	2	3	2	2	3	2	2	2	3	3	2	3	2	2	2	3	2	3	3	2
4	3	3	3	1	3	3	4	2	1	3	2	3	1	1	3	2	3	3	1	1	3	2	2	1	1	1	3	2	1	1	1	3	3	1	2
3	3	2	3	2	3	2	3	2	2	2	2	3	3	3	3	3	3	3	2	2	2	2	3	3	2	2	3	2	3	2	2	3	3	2	3
4	4	4	3	4	3	3	3	2	1	2	3	3	2	3	3	3	4	2	1	3	3	2	4	4	1	2	4	3	2	2	1	3	3	2	1
2	4	3	3	2	4	2	3	3	1	4	3	3	2	3	4	4	3	2	2	4	3	3	3	2	2	1	4	1	1	1	2	4	4	3	4
2	3	3	2	3	3	2	2	2	2	2	2	2	3	2	2	2	2	2	2	3	2	3	2	2	2	2	2	2	2	3	2	3	3	3	3
4	3	2	1	3	1	2	2	2	2	4	1	2	2	2	2	2	2	3	2	2	2	2	3	2	2	2	2	2	2	3	1	1	2	2	2
2	2	3	2	1	3	2	2	2	3	2	1	2	2	3	2	4	3	4	2	3	2	2	4	2	2	2	3	2	4	3	1	4	4	3	4
2	4	3	4	2	3	3	4	2	4	3	1	4	1	2	4	3	3	4	2	3	2	4	4	3	1	2	4	1	4	1	1	4	3	1	3
2	3	4	2	1	2	2	1	4	3	4	3	4	2	2	3	2	2	4	2	3	3	4	4	3	3	2	3	4	2	3	3	3	1	2	3
3	3	2	1	2	3	3	2	1	3	4	2	3	1	2	3	1	2	3	3	3	2	2	2	4	2	1	3	3	2	1	2	3	2	1	2
3	3	2	1	2	3	3	2	1	3	4	2	3	1	2	3	1	2	3	3	3	2	2	2	4	2	1	3	3	2	1	2	3	2	1	2
2	2	4	2	4	3	2	2	1	2	3	2	2	2	4	3	2	2	3	4	2	2	3	3	4	3	2	2	4	4	2	4	2	1	4	3
2	2	3	1	2	3	4	4	2	1	3	4	3	2	3	4	4	4	3	3	4	3	2	4	4	3	3	4	3	4	1	4	4	3	2	4
3	4	3	3	1	4	1	3	2	4	2	1	3	3	4	4	1	4	4	2	4	2	1	2	4	2	1	3	1	4	1	1	4	2	2	3
4	3	3	3	1	3	3	4	2	1	3	2	3	1	1	3	2	3	3	1	1	3	2	2	1	1	1	3	2	1	1	1	3	3	1	2
4	4	3	2	1	3	2	3	2	2	3	2	3	2	1	4	4	4	2	3	1	2	1	4	2	2	1	4	1	1	1	1	4	3	1	4
2	3	3	2	3	3	3	2	1	2	2	2	3	2	3	3	1	3	3	1	3	2	3	3	4	2	2	3	3	3	2	2	3	2	2	2
2	4	3	2	2	4	3	3	1	2	3	4	3	1	1	3	3	2	2	2	2	2	3	3	2	1	1	2	1	3	2	2	3	4	2	4
3	4	2	3	2	3	4	2	2	3	2	3	3	3	3	3	4	3	3	3	4	2	3	3	4	3	1	3	3	3	3	3	4	4	4	4
2	3	2	2	4	2	2	2	2	4	2	2	2	3	3	3	2	2	3	3	3	2	4	2	4	2	3	2	3	3	2	2	3	3	3	4
3	3	3	2	1	3	2	2	2	1	2	2	2	2	2	3	3	3	3	2	2	3	3	3	2	2	1	2	2	2	2	2	3	3	2	3
1	2	3	2	1	2	3	4	1	1	2	1	3	1	2	3	1	2	3	1	4	3	2	3	1	2	1	2	1	3	2	4	2	3	2	4
3	4	4	2	1	4	1	4	2	4	4	3	4	3	4	3	3	4	3	3	4	3	4	3	3	1	2	3	2	3	2	2	3	3	2	2
3	3	2	2	3	4	2	3	2	2	4	3	3	2	2	4	2	4	4	2	3	2	2	4	3	3	2	2	2	1	1	2	4	4	2	2
3	2	2	2	2	2	3	2	2	3	2	1	2	2	2	3	1	2	4	2	2	2	3	3	4	1	2	2	2	4	2	1	2	1	2	1
3	2	2	4	2	3	2	3	3	2	3	3	3	1	2	2	3	3	4	2	4	3	2	2	1	2	2	3	2	2	2	1	2	3	3	2
3	4	2	2	1	3	2	3	1	1	3	4	4	2	2	3	1	3	3	1	1	4	4	4	4	1	2	4	3	3	2	1	4	4	2	4
3	2	2	1	1	2	2	1	1	2	2	2	2	2	2	3	2	3	3	2	2	2	3	3	3	3	3	2	3	4	2	1	2	2	2	3
1	4	2	3	1	3	4	3	2	1	3	4	3	2	1	3	4	4	2	4	4	3	4	4	3	2	2	4	4	3	2	3	4	4	2	4
2	1	2	2	1	1	1	2	1	1	2	3	2	1	1	3	2	4	1	1	2	1	3	3	1	1	3	3	2	1	1	1	3	3	1	4
4	4	4	4	4	4	4	4	4	4	4	4	4	4	4	4	4	3	3	3	3	3	3	3	3	3	3	2	3	3	2	2	3	3	3	3
2	2	2	1	3	3	3	2	2	4	2	2	3	2	3	2	2	2	2	2	3	1	2	1	3	3	1	2	2	2	2	1	2	2	2	2
4	4	2	4	4	3	4	2	3	3	3	3	4	4	4	3	3	4	4	3	4	1	4	3	3	2	2	4	4	4	4	1	3	4	2	2
3	3	2	3	3	3	3	2	3	3	3	2	4	3	2	3	2	3	3	2	2	2	3	3	3	3	1	3	2	3	2	2	3	3	2	2
3	4	2	4	3	3	4	4	1	3	4	3	3	2	2	3	2	3	3	2	1	2	2	3	2	2	2	3	2	2	1	2	3	4	2	2
3	4	2	4	2	3	2	3	2	2	3	3	3	2	2	3	2	4	3	2	3	2	3	2	2	2	1	3	3	2	1	3	2	4	3	3
2	4	2	2	2	4	4	3	2	2	2	2	3	3	2	4	3	2	3	4	2	2	3	4	3	2	2	3	4	2	4	3	4	2	4	4
3	4	2	3	3	3	4	3	2	1	4	3	3	2	2	3	3	3	3	2	2	2	3	2	2	2	2	3	3	2	2	1	3	2	2	1
2	2	4	2	4	3	2	2	1	2	3	2	2	2	4	3	2	2	3	4	2	2	3	3	4	3	2	2	4	4	2	4	2	1	4	3
3	4	3	1	3	4	4	1	2	3	4	2	4	2	1	4	1	4	4	1	1	2	2	1	1	2	1	4	1	1	1	1	4	2	2	2
4	4	3	3	1	4	2	4	4	2	3	3	4	1	3	4	4	3	3	2	3	4	3	4	4	2	2	4	3	2	1	2	3	3	2	3
3	2	2	3	3	3	2	2	2	4	3	3	2	2	2	3	1	2	3	2	3	2	3	3	3	2	1	2	3	2	1	1	2	2	3	3
2	4	2	2	1	4	4	2	1	2	4	3	2	1	1	3	2	1	3	4	1	1	3	4	1	3	2	4	3	4	3	1	4	2	4	3
3	2	2	2	4	4	2	3	1	3	3	2	3	1	3	4	2	4	3	2	4	2	2	2	2	2	1	3	1	2	2	1	2	2	1	3
3	3	2	2	2	3	2	3	1	1	3	3	3	2	2	3	3	3	2	2	2	3	3	3	2	3	2	3	3	3	2	3	3	3	3	3
3	3	3	3	2	3	3	4	2	2	3	3	4	2	2	4	4	4	3	2	2	2	2	4	3	2	1	4	3	3	2	3	3	3	2	3
4	4	4	4	3	4	3	4	2	2	4	4	4	1	1	4	3	4	3	2	1	2	3	3	2	3	1	4	1	2	1	1	4	4	2	3
2	4	3	2	2	4	3	3	1	2	3	3	4	1	2	3	2	4	2	2	3	3	2	3	2	2	3	4	4	2	2	1	4	3	2	3
3	3	3	3	2	2	3	3	3	2	3	2	2	2	3	3	2	2	2	3	2	2	4	3	2	2	3	2	2	3	3	2	3	3	3	4
4	4	2	3	2	3	4	3	1	1	3	3	3	2	2	4	3	4	3	3	4	2	4	2	2	3	2	3	4	2	2	3	2	3	2	4
2	1	4	3	1	3	2	3	2	1	4	2	2	3	3	3	2	4	2	2	1	2	2	3	4	4	2	2	1	2	3	3	2	2	3	3
4	4	4	2	3	4	3	3	2	1	2	2	4	2	4	4	3	4	4	2	4	2	3	3	3	3	1	3	3	3	2	2	3	3	2	4
4	3	3	3	1	4	2	4	2	2	3	2	4	3	2	4	1	4	2	1	2	3	4	2	2	2	1	4	1	1	1	1	3	3	1	1
3	3	4	3	1	3	3	3	1	3	4	3	3	1	2	4	4	3	2	3	4	3	4	2	3	3	4	3	3	1	2	2	4	3	1	4
3	4	3	4	2	4	3	4	3	2	3	4	4	1	1	4	4	4	3	1	2	3	3	4	2	3	1	3	1	2	1	1	3	4	3	2
3	3	3	2	1	4	2	4	1	1	4	3	4	1	1	4	4	3	3	2	3	3	4	3	2	2	2	2	2	2	2	2	3	3	3	2
4	2	3	4	2	4	2	3	2	2	3	3	2	2	2	3	2	3	3	2	2	4	2	3	2	2	3	2	3	2	2	3	3	4	2	4
3	4	3	2	2	4	3	3	1	2	3	4	4	1	3	3	2	4	3	2	4	3	4	3	3	2	2	4	4	2	2	1	4	4	1	2
2	2	2	2	2	3	2	2	1	1	3	2	2	2	3	4	3	3	3	3	3	2	3	3	3	3	3	3	2	2	1	2	4	3	2	3
2	3	2	4	3	3	2	3	3	4	2	2	3	2	4	3	2	4	2	2	4	2	3	2	3	2	4	2	3	2	2	1	3	2	3	2
3	2	1	4	1	2	2	1	3	3	3	2	2	3	4	2	2	2	4	1	4	1	2	3	4	2	3	2	1	4	3	1	2	2	2	2
4	2	2	3	3	3	4	2	2	3	3	3	3	3	3	3	3	3	3	3	3	2	3	3	4	2	2	3	2	3	4	3	3	3	3	3
3	3	2	2	2	3	2	3	3	3	2	2	2	3	2	2	2	3	3	2	3	3	1	2	3	3	2	2	2	3	3	2	2	2	2	2
3	4	2	3	1	4	4	3	1	1	4	4	4	1	3	4	2	4	4	2	3	3	4	4	4	2	1	3	4	4	1	1	3	3	1	1
3	3	4	1	2	3	2	3	1	4	4	3	4	1	3	4	4	3	3	2	2	4	3	3	1	1	2	4	1	2	1	1	4	3	2	3
3	2	2	1	2	3	1	2	2	3	4	1	2	2	2	3	1	4	3	1	2	3	2	2	1	2	3	3	1	1	2	2	3	2	4	3
[truncated: 690 more rows]
